# Supplementary material for: RNA Sequencing of Trigeminal Ganglia in Rattus Norvegicus after Glyceryl Trinitrate Infusion with Relevance to Migraine
Source: PLoS One. 2016 May 23;11(5):e0155039. doi: 10.1371/journal.pone.0155039 (PMC4877077; doi:10.1371/journal.pone.0155039)
Supplement: S1 Dataset — (TXT) [file pone.0155039.s001.txt]

TG-0-1	TG-0-2	TG-30-1	TG-30-2	TG-30-3	TG-30-4	TG-90-1	TG-90-2	TG-90-3	TG-90-4
ENSRNOG00000000001	3	1	2	2	1	0	2	3	5	1
ENSRNOG00000000007	67	58	50	67	102	61	71	40	62	26
ENSRNOG00000000008	18	26	20	22	35	32	29	19	23	7
ENSRNOG00000000009	2	1	0	1	0	0	1	0	0	0
ENSRNOG00000000010	155	197	159	160	195	220	160	167	112	150
ENSRNOG00000000012	13	15	12	5	9	10	10	11	5	23
ENSRNOG00000000014	99	132	106	91	154	96	133	105	125	86
ENSRNOG00000000017	5	15	8	11	12	9	7	6	10	11
ENSRNOG00000000021	156	205	178	200	311	217	228	218	173	118
ENSRNOG00000000024	159	204	204	192	285	204	199	191	170	291
ENSRNOG00000000028	84	131	100	119	163	118	139	106	109	81
ENSRNOG00000000029	261	698	409	569	937	498	571	468	455	719
ENSRNOG00000000033	885	1194	1137	1203	1716	1357	1285	1354	1139	1126
ENSRNOG00000000034	43	73	58	95	113	91	83	106	64	74
ENSRNOG00000000035	2	0	0	0	2	3	0	1	0	1
ENSRNOG00000000036	24	31	31	28	55	34	26	19	34	24
ENSRNOG00000000039	0	0	0	0	0	0	1	0	0	0
ENSRNOG00000000040	42	127	69	84	174	98	87	79	84	83
ENSRNOG00000000041	66	116	91	93	153	107	110	114	114	57
ENSRNOG00000000042	394	596	394	366	751	537	601	521	532	72
ENSRNOG00000000043	897	1297	1096	1010	1704	1191	1234	1157	1204	1050
ENSRNOG00000000044	582	769	662	589	901	664	775	743	675	885
ENSRNOG00000000047	1901	2673	2339	2534	3275	2348	2756	2584	2261	3057
ENSRNOG00000000048	1615	2121	1758	1769	2889	2020	2212	2014	1923	1841
ENSRNOG00000000053	2	3	1	4	8	1	2	0	7	3
ENSRNOG00000000054	1706	1588	1721	1452	2128	1772	1741	1689	1451	3045
ENSRNOG00000000055	1	0	0	0	0	0	0	0	0	0
ENSRNOG00000000060	18857	17768	17889	17606	24939	19386	20683	20841	18077	24477
ENSRNOG00000000062	312	433	368	322	604	383	503	436	411	132
ENSRNOG00000000064	2223	2213	2081	2030	2939	2139	2025	2316	1715	5436
ENSRNOG00000000065	44	18	48	37	44	36	40	33	29	49
ENSRNOG00000000066	727	893	699	746	1262	900	949	950	878	420
ENSRNOG00000000068	233	352	286	324	472	295	341	321	330	383
ENSRNOG00000000070	434	580	489	516	795	497	612	567	536	476
ENSRNOG00000000073	360	512	358	321	652	368	461	435	445	124
ENSRNOG00000000075	213	244	183	186	323	216	236	216	218	141
ENSRNOG00000000081	242	288	238	238	377	261	273	237	275	91
ENSRNOG00000000082	389	523	375	434	626	397	424	475	457	327
ENSRNOG00000000091	478	619	412	457	752	598	682	641	588	73
ENSRNOG00000000093	0	0	0	0	0	0	0	0	0	0
ENSRNOG00000000095	960	1133	859	1035	1560	1002	1265	1131	951	908
ENSRNOG00000000096	282	329	295	339	467	308	412	391	342	269
ENSRNOG00000000097	5	1	2	2	3	4	2	6	6	3
ENSRNOG00000000098	550	639	546	480	809	597	583	623	565	422
ENSRNOG00000000104	423	479	438	456	676	487	538	463	457	624
ENSRNOG00000000105	902	1292	955	815	1713	1210	1300	1128	1111	295
ENSRNOG00000000108	651	816	700	707	1187	722	802	741	725	934
ENSRNOG00000000109	1	0	2	2	5	1	3	1	1	0
ENSRNOG00000000111	543	563	606	576	798	635	571	622	500	1161
ENSRNOG00000000112	509	657	635	615	941	642	732	711	664	607
ENSRNOG00000000113	130	187	119	161	280	171	183	173	194	59
ENSRNOG00000000121	203	236	244	214	326	245	294	201	212	292
ENSRNOG00000000122	333	463	373	422	613	364	421	416	393	559
ENSRNOG00000000123	532	617	590	641	807	643	667	639	510	654
ENSRNOG00000000124	0	0	0	0	0	0	0	0	0	0
ENSRNOG00000000127	584	733	543	587	943	738	814	729	733	195
ENSRNOG00000000129	9151	11895	8261	7511	12361	10128	11793	12422	9691	5220
ENSRNOG00000000130	318	389	333	324	460	363	392	453	315	405
ENSRNOG00000000133	898	985	888	932	1375	957	970	1020	892	1567
ENSRNOG00000000137	44	56	62	56	70	31	49	45	34	53
ENSRNOG00000000138	12	22	18	24	20	25	31	19	22	39
ENSRNOG00000000142	952	1163	903	709	1569	1007	1236	1068	1234	648
ENSRNOG00000000145	254	329	213	235	499	308	345	343	317	47
ENSRNOG00000000146	58	104	66	60	106	74	103	106	111	72
ENSRNOG00000000147	1529	1828	1492	1480	2505	1601	1946	1873	1712	1733
ENSRNOG00000000150	180	231	154	159	289	184	212	195	183	358
ENSRNOG00000000151	302	644	375	434	689	558	530	484	479	129
ENSRNOG00000000155	482	568	526	476	804	576	650	599	550	302
ENSRNOG00000000156	104	137	86	97	188	169	123	141	135	51
ENSRNOG00000000157	1205	1286	1163	1022	1719	1176	1250	1156	1262	1346
ENSRNOG00000000158	682	589	699	491	850	620	643	577	614	861
ENSRNOG00000000161	404	497	363	326	623	379	504	437	471	99
ENSRNOG00000000164	4366	5403	4378	4388	7606	4989	5299	5359	5377	3967
ENSRNOG00000000165	9	7	4	4	4	5	2	2	8	11
ENSRNOG00000000166	89	77	63	89	93	71	95	76	89	87
ENSRNOG00000000167	2	9	4	11	0	3	8	5	2	2
ENSRNOG00000000168	2284	3365	2709	2755	4825	3131	3377	2972	3011	3083
ENSRNOG00000000169	94	107	86	82	149	94	90	94	86	86
ENSRNOG00000000170	356	474	397	400	653	397	475	399	477	292
ENSRNOG00000000172	207	244	202	268	313	241	243	266	210	354
ENSRNOG00000000175	288	451	371	415	585	484	426	458	413	554
ENSRNOG00000000177	163	168	202	224	316	215	232	206	198	333
ENSRNOG00000000184	54	65	46	41	76	54	66	57	59	29
ENSRNOG00000000185	249	317	258	278	397	321	291	259	235	658
ENSRNOG00000000186	277	310	357	345	517	320	315	317	306	638
ENSRNOG00000000187	15	29	38	70	73	49	73	219	29	20
ENSRNOG00000000190	77	117	82	61	167	96	137	107	117	8
ENSRNOG00000000195	0	1	0	0	0	1	0	0	0	0
ENSRNOG00000000196	1	0	0	0	0	1	2	0	1	1
ENSRNOG00000000199	0	0	0	0	0	0	0	2	1	0
ENSRNOG00000000201	1	0	0	1	0	0	0	0	0	0
ENSRNOG00000000204	278	429	312	327	550	330	397	376	393	219
ENSRNOG00000000207	27	39	27	40	45	22	28	26	35	55
ENSRNOG00000000216	236	264	271	244	354	280	296	244	273	229
ENSRNOG00000000217	41	42	43	45	51	33	34	39	74	110
ENSRNOG00000000219	1369	1593	1364	1482	2159	1504	1587	1548	1447	2069
ENSRNOG00000000221	416	619	428	420	802	525	522	585	519	230
ENSRNOG00000000230	223	348	263	237	358	305	314	302	254	402
ENSRNOG00000000231	1659	1612	1621	1563	2410	1686	1760	1893	1536	2440
ENSRNOG00000000233	2	3	2	4	4	3	4	3	1	1
ENSRNOG00000000236	1349	1661	1349	1387	2297	1557	1702	1655	1634	1305
ENSRNOG00000000237	857	1099	720	746	1301	1029	1062	1002	996	208
ENSRNOG00000000239	28	34	36	62	60	25	26	44	33	39
ENSRNOG00000000242	909	1207	954	1011	1641	1124	1285	1195	1205	884
ENSRNOG00000000244	212	241	242	209	351	231	245	243	239	203
ENSRNOG00000000245	301	400	272	312	505	368	387	362	371	225
ENSRNOG00000000246	1881	2105	1902	1981	2883	2058	2224	2113	2159	1957
ENSRNOG00000000247	747	840	822	800	1178	811	861	950	815	1045
ENSRNOG00000000248	2683	3415	2934	2855	4450	3158	3210	3111	2861	3652
ENSRNOG00000000249	111	128	89	92	147	91	120	111	87	245
ENSRNOG00000000250	215	211	214	193	301	203	232	256	207	339
ENSRNOG00000000251	0	0	0	1	0	0	1	2	0	0
ENSRNOG00000000252	0	0	0	0	0	0	0	0	0	0
ENSRNOG00000000257	731	1030	759	802	1460	903	1046	960	997	663
ENSRNOG00000000258	377	416	370	356	548	346	434	435	397	443
ENSRNOG00000000262	253	316	255	267	380	279	309	274	252	521
ENSRNOG00000000264	612	754	720	707	1047	690	779	719	708	875
ENSRNOG00000000274	2972	3269	2898	3002	4265	3079	3954	4554	3158	4079
ENSRNOG00000000275	339	437	376	412	566	353	472	346	394	547
ENSRNOG00000000277	25	40	24	16	49	28	36	27	36	16
ENSRNOG00000000279	307	393	415	311	634	442	489	479	357	435
ENSRNOG00000000281	521	732	728	738	981	867	675	1011	792	671
ENSRNOG00000000282	4	1	2	2	0	0	3	0	3	2
ENSRNOG00000000283	388	462	396	386	631	485	478	422	398	482
ENSRNOG00000000288	120	208	128	159	317	222	205	146	157	241
ENSRNOG00000000296	0	0	0	0	0	0	0	0	0	0
ENSRNOG00000000297	1	1	1	3	1	3	1	3	0	4
ENSRNOG00000000299	535	645	586	514	923	755	780	903	646	96
ENSRNOG00000000302	572	633	683	620	1047	673	760	787	670	749
ENSRNOG00000000303	145	156	132	131	227	160	151	183	174	131
ENSRNOG00000000304	5057	6203	5014	5026	8023	5180	5684	5792	5558	5100
ENSRNOG00000000306	87	97	83	82	126	109	107	91	100	209
ENSRNOG00000000307	1909	2138	2035	1858	3073	2177	2431	2143	2217	3151
ENSRNOG00000000308	165	211	162	188	300	196	197	191	210	235
ENSRNOG00000000311	0	0	0	0	0	0	0	0	0	0
ENSRNOG00000000312	1035	1311	1171	1022	1775	1273	1342	1311	1196	1625
ENSRNOG00000000314	1838	2679	1974	2127	3515	2192	2644	2318	2535	1880
ENSRNOG00000000315	0	0	0	0	0	0	0	0	0	0
ENSRNOG00000000316	317	435	310	369	583	451	488	434	387	257
ENSRNOG00000000320	19	14	24	20	20	13	18	15	12	26
ENSRNOG00000000321	1285	1554	1251	1312	1701	1232	1503	1537	1343	1503
ENSRNOG00000000322	468	477	406	427	617	400	471	414	446	633
ENSRNOG00000000323	13	35	10	11	12	15	19	17	24	18
ENSRNOG00000000327	536	751	654	546	885	635	781	716	673	473
ENSRNOG00000000335	3	1	3	4	5	2	2	1	2	1
ENSRNOG00000000340	1571	1658	1531	1570	2221	1474	1663	1616	1401	3158
ENSRNOG00000000341	1152	1644	1120	1287	2242	1375	1814	1293	1282	1270
ENSRNOG00000000345	0	0	0	0	0	1	0	0	0	0
ENSRNOG00000000368	230	284	197	203	290	183	220	207	145	159
ENSRNOG00000000373	41	63	31	24	76	53	74	58	63	12
ENSRNOG00000000376	0	0	0	0	0	0	0	0	0	0
ENSRNOG00000000378	126	147	106	122	186	123	133	102	118	142
ENSRNOG00000000379	190	231	208	211	302	203	210	246	185	241
ENSRNOG00000000380	176	227	151	176	315	211	216	195	214	88
ENSRNOG00000000381	403	538	420	431	696	434	558	490	479	456
ENSRNOG00000000383	10	13	7	12	17	9	14	12	12	13
ENSRNOG00000000384	1	0	2	1	0	1	1	1	4	1
ENSRNOG00000000386	180	247	307	223	355	238	278	245	266	352
ENSRNOG00000000387	743	845	694	753	1160	735	855	786	856	595
ENSRNOG00000000389	43	63	51	61	87	47	87	72	86	24
ENSRNOG00000000390	107	156	98	85	172	143	127	131	108	40
ENSRNOG00000000392	423	451	570	469	752	540	549	677	518	829
ENSRNOG00000000394	160	285	224	255	344	283	231	233	212	278
ENSRNOG00000000395	1698	2051	1736	1795	2754	1991	2067	2086	1884	2301
ENSRNOG00000000396	555	668	568	557	848	643	700	665	637	723
ENSRNOG00000000397	409	551	428	464	629	397	489	500	435	736
ENSRNOG00000000398	290	350	280	275	470	288	349	304	316	348
ENSRNOG00000000399	1256	1697	1235	1370	2164	1363	1723	1527	1495	1089
ENSRNOG00000000401	0	0	0	0	0	0	0	0	0	0
ENSRNOG00000000402	0	0	0	0	0	0	0	0	0	0
ENSRNOG00000000403	0	1	0	0	0	0	0	0	0	0
ENSRNOG00000000404	0	3	0	0	0	0	0	0	0	0
ENSRNOG00000000405	0	0	0	0	0	0	0	0	0	0
ENSRNOG00000000406	5	5	3	6	11	3	2	2	2	2
ENSRNOG00000000407	133	184	136	135	223	153	190	155	163	82
ENSRNOG00000000408	1154	1479	1267	1222	1994	1331	1403	1458	1347	980
ENSRNOG00000000410	5	3	3	6	6	1	4	6	2	6
ENSRNOG00000000411	1539	1847	1533	1522	2280	1598	1865	1747	1665	1788
ENSRNOG00000000412	1191	1398	1154	1250	1714	1075	1424	1221	1198	1061
ENSRNOG00000000413	13	16	22	14	28	15	15	19	15	37
ENSRNOG00000000414	118	195	112	88	217	143	194	166	146	20
ENSRNOG00000000415	289	351	300	288	480	299	370	322	310	314
ENSRNOG00000000417	2968	3751	3217	3342	5334	4084	4240	3868	3611	3005
ENSRNOG00000000418	91	89	103	115	162	117	105	75	93	102
ENSRNOG00000000419	478	604	776	539	1130	594	712	554	558	765
ENSRNOG00000000420	389	460	437	394	586	426	448	402	365	879
ENSRNOG00000000421	939	1090	1006	1118	1671	1277	1288	1156	1189	1443
ENSRNOG00000000422	100	134	134	102	206	164	141	139	138	233
ENSRNOG00000000423	32	44	34	32	59	46	44	52	31	112
ENSRNOG00000000428	11	7	7	10	12	7	18	15	6	17
ENSRNOG00000000431	1659	2018	1817	1905	2721	2179	2099	1987	1846	2395
ENSRNOG00000000432	218	235	256	254	326	283	261	282	241	518
ENSRNOG00000000433	851	1039	1083	1128	1718	1291	1336	1398	1036	1789
ENSRNOG00000000435	339	485	398	418	600	442	475	437	384	738
ENSRNOG00000000436	2267	2596	2295	2680	3726	2462	2580	2145	2421	7638
ENSRNOG00000000437	1492	1792	1598	1697	2452	1776	1838	1787	1552	2880
ENSRNOG00000000438	1110	1258	1086	1168	1735	1236	1302	1224	1144	1676
ENSRNOG00000000439	65	86	78	73	104	81	76	69	63	188
ENSRNOG00000000440	1047	1290	1078	1128	1651	1232	1308	1164	1130	1377
ENSRNOG00000000441	91	93	107	105	164	125	125	101	98	176
ENSRNOG00000000442	274	349	383	269	453	427	338	419	310	414
ENSRNOG00000000443	147	190	205	204	327	172	251	158	185	185
ENSRNOG00000000446	0	0	0	0	0	0	0	0	0	0
ENSRNOG00000000451	86	156	124	228	309	298	231	186	190	151
ENSRNOG00000000454	11	24	14	35	17	30	20	23	15	13
ENSRNOG00000000455	41	59	60	53	121	69	81	62	57	40
ENSRNOG00000000456	76	71	78	70	91	51	85	51	55	137
ENSRNOG00000000457	182	213	206	219	383	169	230	209	193	193
ENSRNOG00000000459	60	79	57	81	126	68	73	68	48	112
ENSRNOG00000000461	420	501	388	447	599	454	405	411	384	728
ENSRNOG00000000463	827	1355	1047	1339	2080	1703	1569	1444	1326	1253
ENSRNOG00000000464	1215	1466	1225	1137	1869	1405	1494	1359	1222	1964
ENSRNOG00000000465	1777	2070	1667	1743	2770	1857	1999	1805	1728	2871
ENSRNOG00000000466	251	290	236	207	353	277	260	251	214	478
ENSRNOG00000000467	709	787	790	758	1153	844	894	790	693	1337
ENSRNOG00000000470	2195	2616	2229	2396	3750	2893	2955	2674	2505	1630
ENSRNOG00000000471	86	81	84	76	102	91	73	74	56	126
ENSRNOG00000000473	1073	1291	1198	1219	1846	1142	1393	1283	1127	2737
ENSRNOG00000000474	592	733	611	665	961	732	708	671	623	849
ENSRNOG00000000476	548	668	585	604	901	679	656	568	603	778
ENSRNOG00000000477	456	523	475	433	652	536	519	500	438	722
ENSRNOG00000000478	2	1	2	0	2	0	2	3	0	0
ENSRNOG00000000479	24	40	42	45	53	38	52	41	22	57
ENSRNOG00000000480	794	842	873	815	1239	982	1023	874	861	1401
ENSRNOG00000000481	707	722	753	663	1001	767	715	810	609	1555
ENSRNOG00000000483	747	929	682	651	1210	926	893	946	784	340
ENSRNOG00000000485	223	285	290	272	444	318	312	352	282	478
ENSRNOG00000000486	19	27	18	22	29	18	17	27	26	53
ENSRNOG00000000487	365	393	385	393	528	377	433	413	362	614
ENSRNOG00000000488	458	451	531	413	710	523	480	465	476	688
ENSRNOG00000000489	3154	3584	3541	3504	5224	3717	3859	3575	3598	5116
ENSRNOG00000000490	1589	1503	1253	1146	1699	1266	1590	1565	962	2710
ENSRNOG00000000491	3	9	3	3	6	4	13	5	1	9
ENSRNOG00000000493	264	317	306	276	400	277	331	287	254	642
ENSRNOG00000000495	437	435	423	438	880	638	637	562	568	59
ENSRNOG00000000498	1366	1736	1606	1575	2574	1768	1900	1766	1636	1964
ENSRNOG00000000499	4	3	1	2	5	3	4	1	4	8
ENSRNOG00000000500	80	86	97	79	149	105	102	79	104	17
ENSRNOG00000000501	513	546	539	495	749	628	613	524	527	687
ENSRNOG00000000502	162	233	190	165	279	220	248	260	206	301
ENSRNOG00000000503	504	594	519	490	880	653	671	628	572	703
ENSRNOG00000000504	437	490	484	493	727	530	521	478	465	670
ENSRNOG00000000505	1974	1900	1943	1864	2698	2104	2093	1945	1669	4105
ENSRNOG00000000506	86	101	136	96	200	158	151	213	115	212
ENSRNOG00000000507	1	2	1	0	2	0	1	0	0	1
ENSRNOG00000000508	0	0	0	3	1	1	0	3	0	1
ENSRNOG00000000510	0	0	0	0	0	0	0	0	0	1
ENSRNOG00000000511	656	847	751	690	1185	780	914	843	751	553
ENSRNOG00000000512	100	121	104	86	143	100	133	105	111	172
ENSRNOG00000000513	855	1123	1003	1060	1492	1080	1221	1058	1006	938
ENSRNOG00000000515	7	30	11	24	20	22	24	13	18	8
ENSRNOG00000000516	0	0	1	0	1	0	0	0	0	0
ENSRNOG00000000517	310	454	282	337	522	414	464	426	329	122
ENSRNOG00000000519	468	738	498	619	859	623	694	667	578	609
ENSRNOG00000000520	1925	2532	1952	2185	3235	2055	2417	2371	2000	2715
ENSRNOG00000000521	56	84	262	127	183	139	130	352	93	164
ENSRNOG00000000522	186	214	220	192	328	211	240	191	262	312
ENSRNOG00000000523	173	219	195	200	261	211	193	209	165	375
ENSRNOG00000000524	727	842	753	764	1184	811	842	791	761	1113
ENSRNOG00000000525	96	171	155	212	283	148	212	145	121	198
ENSRNOG00000000527	4146	4487	4520	4757	6668	4647	4982	4792	4429	7810
ENSRNOG00000000528	92	105	111	99	180	124	146	90	87	102
ENSRNOG00000000529	82	126	68	118	121	118	137	122	71	89
ENSRNOG00000000531	117	190	100	133	170	149	124	162	141	189
ENSRNOG00000000532	1814	2089	1818	1941	3107	2075	2303	2126	2126	1913
ENSRNOG00000000534	508	655	553	551	895	620	695	631	579	679
ENSRNOG00000000536	267	403	227	263	485	446	451	475	281	161
ENSRNOG00000000539	1660	1965	1770	1834	2539	1896	2044	1962	1787	2638
ENSRNOG00000000540	322	399	341	312	551	443	446	431	389	253
ENSRNOG00000000541	1841	2095	1790	1691	2706	1945	2060	2142	1788	3075
ENSRNOG00000000542	16	108	17	19	96	130	91	130	131	13
ENSRNOG00000000543	19	34	13	23	52	21	32	16	21	14
ENSRNOG00000000545	12	9	16	13	11	10	19	10	9	6
ENSRNOG00000000546	226	227	195	221	307	205	248	224	225	209
ENSRNOG00000000547	3284	3635	2755	3019	4809	3693	3979	3902	3733	1045
ENSRNOG00000000549	1939	2082	1841	1765	2831	2261	2327	2223	2120	1758
ENSRNOG00000000551	296	327	292	265	458	322	362	316	307	446
ENSRNOG00000000552	66	115	65	77	198	119	109	116	89	117
ENSRNOG00000000554	0	1	1	1	1	0	1	1	1	0
ENSRNOG00000000555	269	385	280	302	509	375	403	373	357	94
ENSRNOG00000000556	0	0	0	0	0	0	0	0	1	0
ENSRNOG00000000557	2361	2776	2336	2647	3831	2564	2962	2721	2607	3572
ENSRNOG00000000558	1286	1158	1112	1116	1609	1107	1239	1157	1053	2181
ENSRNOG00000000559	0	3	7	7	11	10	11	12	9	1
ENSRNOG00000000560	364	320	221	334	386	293	348	361	288	377
ENSRNOG00000000561	561	612	665	571	1008	667	780	686	699	867
ENSRNOG00000000562	1	7	11	6	8	1	11	8	5	5
ENSRNOG00000000563	38	35	24	43	57	34	32	30	30	11
ENSRNOG00000000564	6	6	4	8	14	4	1	2	4	17
ENSRNOG00000000565	885	1074	818	885	1530	1076	1050	1134	1124	329
ENSRNOG00000000566	294	318	315	275	472	303	308	314	312	534
ENSRNOG00000000567	224	411	206	334	477	392	341	294	311	68
ENSRNOG00000000568	307	417	358	357	590	413	418	403	357	436
ENSRNOG00000000569	352	460	433	497	858	422	496	365	435	519
ENSRNOG00000000571	31221	38624	35809	36342	53630	38209	37110	38605	35472	51105
ENSRNOG00000000572	136	160	165	124	275	158	197	210	153	26
ENSRNOG00000000573	17320	19651	16484	19052	29602	21450	22959	21043	20383	7626
ENSRNOG00000000574	0	0	0	0	0	0	0	0	0	0
ENSRNOG00000000575	454	547	429	400	619	453	497	498	425	842
ENSRNOG00000000576	288	369	322	328	488	369	385	385	348	542
ENSRNOG00000000577	1543	1543	4222	2872	6614	1987	3354	5140	2677	2050
ENSRNOG00000000579	848	1114	786	1010	1433	806	1147	664	876	1016
ENSRNOG00000000580	28	24	20	24	45	27	23	36	26	15
ENSRNOG00000000581	413	484	416	438	720	468	531	509	485	537
ENSRNOG00000000582	23	59	26	30	58	36	44	27	53	42
ENSRNOG00000000583	896	1203	1005	1000	1604	1171	1290	1171	1205	737
ENSRNOG00000000585	2307	2956	2522	2688	3843	2626	2815	3154	2612	2276
ENSRNOG00000000586	354	464	356	370	565	372	460	373	427	417
ENSRNOG00000000587	270	292	249	254	413	274	284	257	265	481
ENSRNOG00000000588	26	40	28	30	42	28	44	30	28	17
ENSRNOG00000000589	5	9	8	8	11	8	8	3	5	7
ENSRNOG00000000590	16	9	15	13	23	12	26	16	16	21
ENSRNOG00000000593	438	714	495	422	782	495	561	573	606	267
ENSRNOG00000000595	175	340	220	196	366	264	243	288	346	214
ENSRNOG00000000596	1501	2043	1462	1550	2773	1994	2180	1932	1687	1738
ENSRNOG00000000597	7	3	4	5	8	6	2	10	3	11
ENSRNOG00000000598	80	108	80	95	146	102	97	91	95	67
ENSRNOG00000000599	1463	2033	1477	1728	3106	1587	2137	1615	1770	1662
ENSRNOG00000000604	1292	1603	1232	1401	1958	1312	1525	1293	1311	1996
ENSRNOG00000000605	279	369	250	255	383	275	308	273	284	339
ENSRNOG00000000606	12	27	34	17	32	41	27	21	17	9
ENSRNOG00000000607	0	0	0	0	0	0	0	0	0	0
ENSRNOG00000000609	364	417	337	329	587	403	424	398	397	298
ENSRNOG00000000610	1369	1295	1321	1223	1937	1358	1477	1484	1139	2667
ENSRNOG00000000611	155	147	129	119	202	172	165	176	155	120
ENSRNOG00000000613	309	325	282	314	448	302	356	319	320	475
ENSRNOG00000000614	263	321	253	315	609	407	468	367	408	72
ENSRNOG00000000618	144	220	131	135	280	174	210	209	220	64
ENSRNOG00000000620	1	0	1	0	1	0	0	0	0	0
ENSRNOG00000000621	0	2	1	2	1	1	5	0	2	0
ENSRNOG00000000622	2957	2751	2610	2631	3523	2881	2907	2935	2419	5247
ENSRNOG00000000626	0	0	0	0	0	0	0	0	0	0
ENSRNOG00000000630	0	0	0	0	0	0	0	0	0	0
ENSRNOG00000000632	22	11	13	21	24	12	11	13	15	25
ENSRNOG00000000633	171	238	174	176	269	194	250	168	181	197
ENSRNOG00000000634	33	63	28	39	75	47	43	38	36	48
ENSRNOG00000000635	265	410	321	280	545	413	419	422	436	28
ENSRNOG00000000636	51	151	54	82	112	104	102	116	101	12
ENSRNOG00000000638	475	635	493	465	789	585	622	613	573	260
ENSRNOG00000000639	161	244	303	175	423	299	287	315	227	100
ENSRNOG00000000640	484	1081	2097	961	3341	828	1623	1814	1432	1052
ENSRNOG00000000641	326	330	268	325	490	300	362	387	346	502
ENSRNOG00000000645	516	802	596	533	1140	704	788	714	774	154
ENSRNOG00000000648	940	1263	906	956	1643	1143	1261	1206	1247	618
ENSRNOG00000000650	0	0	0	0	0	0	0	0	0	0
ENSRNOG00000000651	0	1	0	0	0	0	0	0	0	0
ENSRNOG00000000653	12	13	16	7	13	15	6	17	11	9
ENSRNOG00000000655	114	128	124	149	204	123	182	112	126	85
ENSRNOG00000000656	0	0	0	0	0	0	0	0	0	0
ENSRNOG00000000657	998	1287	966	990	1743	1253	1388	1267	1198	219
ENSRNOG00000000658	396	439	310	367	559	476	524	387	340	180
ENSRNOG00000000660	367	351	375	305	450	369	348	305	295	577
ENSRNOG00000000661	599	814	684	636	986	846	801	796	703	1076
ENSRNOG00000000662	81	102	92	81	111	120	107	112	105	120
ENSRNOG00000000663	873	961	921	860	1426	1086	1075	1036	869	1205
ENSRNOG00000000664	510	530	578	509	711	607	563	516	516	906
ENSRNOG00000000665	1368	1777	1448	1454	2362	1511	1710	1502	1586	1968
ENSRNOG00000000691	0	0	1	0	0	0	1	0	0	0
ENSRNOG00000000692	39	41	45	27	50	51	50	37	41	74
ENSRNOG00000000693	806	885	734	795	1190	932	952	931	804	937
ENSRNOG00000000694	57	108	79	125	130	115	127	135	114	98
ENSRNOG00000000695	528	697	540	519	994	667	773	694	668	120
ENSRNOG00000000697	1114	1419	1237	1166	1862	1272	1443	1360	1262	1397
ENSRNOG00000000699	96	152	205	180	307	207	168	206	213	112
ENSRNOG00000000700	46	69	119	100	176	115	91	120	157	73
ENSRNOG00000000701	2723	2730	2890	2905	3962	2969	2903	3115	2766	6273
ENSRNOG00000000702	477	598	483	546	826	631	672	586	480	621
ENSRNOG00000000703	172	216	232	207	313	255	232	245	247	189
ENSRNOG00000000704	60	83	88	66	109	104	90	81	62	65
ENSRNOG00000000705	8	9	12	7	16	21	12	19	6	13
ENSRNOG00000000708	890	1226	925	1058	1467	1156	1238	1207	1049	772
ENSRNOG00000000711	67	90	46	72	92	73	78	60	64	11
ENSRNOG00000000713	0	0	0	0	0	0	0	0	0	0
ENSRNOG00000000715	0	33	2	0	1	0	1	3	0	0
ENSRNOG00000000716	7	7	1	4	8	4	3	4	9	1
ENSRNOG00000000718	826	1004	883	1010	1473	908	1098	943	930	831
ENSRNOG00000000720	73	72	59	76	91	74	53	56	60	50
ENSRNOG00000000723	385	415	272	314	446	259	378	252	297	548
ENSRNOG00000000726	0	0	0	0	0	0	0	0	0	0
ENSRNOG00000000728	48	59	64	60	93	50	42	50	70	88
ENSRNOG00000000729	97	132	97	107	180	104	99	91	114	108
ENSRNOG00000000741	0	0	0	0	0	0	0	0	0	0
ENSRNOG00000000746	0	0	0	0	0	0	0	0	0	0
ENSRNOG00000000747	1	0	0	0	0	0	0	0	0	0
ENSRNOG00000000748	15	18	9	12	15	15	10	11	18	7
ENSRNOG00000000749	0	0	0	0	0	0	0	0	0	0
ENSRNOG00000000759	1	2	1	1	0	1	1	2	0	0
ENSRNOG00000000763	303	338	297	297	443	326	354	324	255	347
ENSRNOG00000000765	2	2	0	0	2	0	1	1	0	0
ENSRNOG00000000767	2	6	6	7	4	5	3	6	4	6
ENSRNOG00000000768	10	11	5	10	9	4	10	20	1	15
ENSRNOG00000000774	11018	12796	10806	11273	16901	12865	13952	13130	11996	12255
ENSRNOG00000000775	543	1144	685	951	1289	977	877	1049	878	646
ENSRNOG00000000777	891	786	756	598	1486	634	833	596	712	807
ENSRNOG00000000778	77	75	77	53	96	65	62	72	61	127
ENSRNOG00000000779	133	170	138	157	221	150	160	160	129	269
ENSRNOG00000000780	1568	1879	1721	1680	2620	1895	1977	1882	1833	2600
ENSRNOG00000000781	37	36	27	34	47	29	42	31	32	34
ENSRNOG00000000782	1	3	1	0	3	1	0	2	2	5
ENSRNOG00000000783	0	0	0	0	0	0	0	0	0	0
ENSRNOG00000000785	306	352	331	328	497	353	411	399	358	468
ENSRNOG00000000786	217	248	239	232	321	212	241	220	199	460
ENSRNOG00000000787	15	24	11	5	7	11	13	4	5	22
ENSRNOG00000000790	0	0	1	1	0	1	1	3	1	0
ENSRNOG00000000795	181	224	177	165	269	171	210	191	179	234
ENSRNOG00000000796	1998	2736	1918	2105	3546	2188	2610	2585	2634	1408
ENSRNOG00000000798	1202	1278	1112	1289	1711	1267	1313	1185	1162	2342
ENSRNOG00000000799	1786	2035	1812	1861	2811	1911	2096	2091	1949	2402
ENSRNOG00000000800	191	260	212	173	362	244	271	272	239	115
ENSRNOG00000000801	99	92	93	101	135	115	115	97	106	158
ENSRNOG00000000802	130	154	107	97	213	156	142	156	124	72
ENSRNOG00000000803	715	945	789	842	1352	942	923	885	959	753
ENSRNOG00000000804	521	562	611	481	833	641	610	626	497	1015
ENSRNOG00000000805	744	1507	1001	1259	1791	1311	1390	1219	1103	742
ENSRNOG00000000808	708	847	616	737	1063	614	759	782	784	657
ENSRNOG00000000809	370	523	439	461	820	569	568	535	509	360
ENSRNOG00000000811	221	325	236	221	403	247	255	258	267	256
ENSRNOG00000000812	814	868	835	860	1230	769	942	841	839	1631
ENSRNOG00000000814	1080	1216	1144	1294	1815	1207	1269	1147	1122	1868
ENSRNOG00000000815	240	325	231	256	369	273	253	242	256	364
ENSRNOG00000000816	469	527	502	532	748	488	531	505	426	733
ENSRNOG00000000818	80	111	76	76	127	84	73	96	71	139
ENSRNOG00000000821	18532	21007	20585	19885	29581	21287	22620	21715	19383	34334
ENSRNOG00000000823	795	1069	749	801	1384	941	1003	1092	1021	562
ENSRNOG00000000824	230	309	202	257	428	250	282	280	286	209
ENSRNOG00000000825	63	85	60	67	92	62	57	65	60	64
ENSRNOG00000000826	3067	3316	3116	2908	4728	3150	3384	3059	3079	5873
ENSRNOG00000000827	107	160	116	197	173	127	184	146	101	265
ENSRNOG00000000830	2192	2870	2439	2407	3973	2983	2950	2814	2564	2512
ENSRNOG00000000831	237	265	229	258	327	245	298	240	214	370
ENSRNOG00000000833	462	570	546	533	836	657	643	635	587	530
ENSRNOG00000000836	59	59	113	102	141	91	125	90	111	221
ENSRNOG00000000837	7	12	6	28	16	9	12	13	10	8
ENSRNOG00000000838	3	1	1	1	0	0	1	0	1	3
ENSRNOG00000000839	278	234	288	254	358	267	260	256	213	528
ENSRNOG00000000840	4369	4627	4660	4386	6574	4989	4992	5078	4609	6663
ENSRNOG00000000841	2181	2828	2598	2460	3918	2882	3003	2800	2527	3916
ENSRNOG00000000842	1342	1556	1154	1310	1976	1261	1458	1101	1161	2396
ENSRNOG00000000843	26	49	25	31	45	27	29	16	27	84
ENSRNOG00000000844	64	130	90	69	176	97	104	79	101	93
ENSRNOG00000000845	1864	2073	1769	1727	2495	1973	2039	1836	1739	3077
ENSRNOG00000000846	0	0	0	0	0	0	0	0	0	0
ENSRNOG00000000847	1087	1057	1005	925	1463	1051	1097	1042	928	2377
ENSRNOG00000000848	249	314	366	322	464	371	362	320	324	650
ENSRNOG00000000850	21	28	15	25	30	36	22	15	24	57
ENSRNOG00000000851	2854	3326	3095	3045	4872	3525	3702	3330	3326	4135
ENSRNOG00000000852	5513	6902	5708	6175	10240	7489	7683	6911	6705	5810
ENSRNOG00000000853	219	227	246	294	438	221	304	214	232	402
ENSRNOG00000000854	7	9	6	4	8	11	2	4	9	10
ENSRNOG00000000855	13	14	11	8	14	10	12	4	11	16
ENSRNOG00000000857	31	59	24	35	41	26	24	29	29	50
ENSRNOG00000000858	16	21	24	26	44	23	22	31	21	36
ENSRNOG00000000860	2839	3358	2840	3169	4602	3731	3951	3623	3642	2456
ENSRNOG00000000861	2	13	6	3	14	9	4	3	2	4
ENSRNOG00000000866	433	591	450	455	753	520	570	462	519	358
ENSRNOG00000000867	1161	1241	1240	1153	1824	1433	1448	1286	1194	1989
ENSRNOG00000000868	2	4	2	1	4	5	1	2	5	0
ENSRNOG00000000869	403	446	386	349	606	411	513	390	480	118
ENSRNOG00000000871	0	0	0	0	0	0	0	0	0	0
ENSRNOG00000000872	0	0	0	0	0	0	0	0	0	0
ENSRNOG00000000873	1	1	0	0	3	1	0	1	1	0
ENSRNOG00000000875	908	1132	975	898	1426	969	1052	1019	1023	1124
ENSRNOG00000000878	2	6	2	3	9	6	4	1	3	4
ENSRNOG00000000879	1256	1636	1236	1182	2109	1501	1611	1531	1623	323
ENSRNOG00000000881	305	402	297	259	538	361	407	376	411	50
ENSRNOG00000000885	404	569	484	471	831	606	660	678	559	206
ENSRNOG00000000886	16	23	14	14	29	22	15	14	16	1
ENSRNOG00000000887	0	0	0	0	0	0	0	0	0	0
ENSRNOG00000000888	1579	1772	1584	1648	2451	1828	1807	1789	1730	2352
ENSRNOG00000000889	6	12	8	9	18	6	18	5	13	6
ENSRNOG00000000891	168	287	209	175	342	171	264	197	277	150
ENSRNOG00000000893	456	563	468	493	767	519	540	460	478	1084
ENSRNOG00000000894	2596	3089	2709	2318	4333	2990	3629	3235	3149	1961
ENSRNOG00000000895	711	845	700	735	1178	801	937	885	803	674
ENSRNOG00000000896	0	0	0	0	0	0	0	0	0	0
ENSRNOG00000000897	5	2	3	7	10	4	5	4	6	5
ENSRNOG00000000899	173	229	161	195	330	237	246	216	144	84
ENSRNOG00000000900	311	412	325	373	545	384	367	412	313	464
ENSRNOG00000000901	403	463	367	382	621	433	489	419	420	600
ENSRNOG00000000902	7017	7913	7104	7131	10867	7491	8286	9238	7451	7325
ENSRNOG00000000903	339	426	421	351	549	468	497	452	387	782
ENSRNOG00000000904	1	2	2	3	3	2	1	1	3	5
ENSRNOG00000000905	3	8	4	9	10	9	5	7	5	5
ENSRNOG00000000906	53	51	62	48	82	55	65	64	48	58
ENSRNOG00000000907	69	60	67	78	120	68	98	76	64	101
ENSRNOG00000000909	521	625	493	536	776	540	580	700	555	795
ENSRNOG00000000913	138	210	176	168	284	189	172	156	174	200
ENSRNOG00000000916	17	34	17	19	47	24	27	23	22	6
ENSRNOG00000000917	57	46	53	42	76	63	64	46	45	86
ENSRNOG00000000918	631	554	618	553	829	633	602	652	516	1197
ENSRNOG00000000920	22	37	24	26	39	23	28	36	28	15
ENSRNOG00000000921	3374	3749	3375	3346	5421	3536	3972	3670	3756	3738
ENSRNOG00000000922	116	160	146	135	222	172	150	127	123	262
ENSRNOG00000000923	3042	3476	3090	3058	4820	3329	3710	3690	3304	3499
ENSRNOG00000000924	1175	1932	1247	1321	1983	1325	1609	1384	1643	931
ENSRNOG00000000925	154	174	160	175	246	183	185	163	141	249
ENSRNOG00000000926	332	364	310	312	506	359	385	360	299	659
ENSRNOG00000000931	927	1127	936	883	1486	1082	1165	1163	1037	1363
ENSRNOG00000000934	1	7	4	3	10	5	4	3	7	6
ENSRNOG00000000936	605	836	687	613	1137	799	885	866	728	501
ENSRNOG00000000937	108	123	104	105	145	110	120	129	96	168
ENSRNOG00000000938	2917	3078	2893	2845	4459	3179	3301	3056	3002	4200
ENSRNOG00000000940	243	533	407	392	592	476	505	402	413	124
ENSRNOG00000000942	286	455	273	295	505	378	347	353	362	82
ENSRNOG00000000943	0	0	0	0	0	0	0	0	0	0
ENSRNOG00000000947	0	0	0	0	1	0	0	0	0	0
ENSRNOG00000000949	424	535	419	526	678	515	589	564	550	488
ENSRNOG00000000952	0	0	0	1	2	3	0	0	0	0
ENSRNOG00000000954	607	588	572	569	816	644	610	594	480	1067
ENSRNOG00000000955	188	291	245	249	366	245	278	232	270	244
ENSRNOG00000000956	15	20	16	14	27	12	7	21	14	30
ENSRNOG00000000957	2827	3289	2869	2817	4456	2767	2950	2889	2727	6538
ENSRNOG00000000958	11	23	13	10	14	27	15	23	23	5
ENSRNOG00000000961	91	143	106	121	163	143	148	139	127	81
ENSRNOG00000000962	458	569	512	478	751	486	529	589	484	521
ENSRNOG00000000963	818	899	736	621	1119	919	1034	931	776	824
ENSRNOG00000000964	93	74	74	83	99	85	83	70	74	176
ENSRNOG00000000967	1440	1836	1485	1477	2365	1640	1761	1770	1645	2070
ENSRNOG00000000968	1149	1323	1138	1135	1772	1228	1539	1288	1311	1112
ENSRNOG00000000969	0	0	0	0	0	0	0	0	0	0
ENSRNOG00000000973	0	0	0	0	2	0	0	0	0	2
ENSRNOG00000000974	223	284	264	273	359	271	268	241	206	395
ENSRNOG00000000975	812	927	915	806	1304	983	988	916	928	1260
ENSRNOG00000000977	1565	1901	1600	1673	2690	2045	2205	1917	1928	1547
ENSRNOG00000000978	0	0	0	0	0	0	0	0	0	0
ENSRNOG00000000979	44	51	41	57	67	58	75	46	50	45
ENSRNOG00000000981	517	619	694	584	851	642	632	689	523	951
ENSRNOG00000000982	255	312	249	264	367	273	271	329	241	325
ENSRNOG00000000983	211	222	178	191	303	241	230	225	219	340
ENSRNOG00000000985	195	258	211	247	328	216	278	209	233	269
ENSRNOG00000000986	542	591	532	530	766	654	681	648	508	696
ENSRNOG00000000987	341	377	315	324	533	372	397	365	349	379
ENSRNOG00000000988	541	625	629	583	957	678	683	729	603	1038
ENSRNOG00000000989	481	518	454	490	714	435	525	521	452	997
ENSRNOG00000000990	1787	1904	1671	1785	2503	1641	1950	1819	1695	3121
ENSRNOG00000000991	1356	1484	1580	1567	2343	1651	1659	1560	1417	3056
ENSRNOG00000000993	0	0	0	0	2	0	0	0	1	1
ENSRNOG00000000994	71	92	113	84	138	110	88	75	113	117
ENSRNOG00000000996	1884	2119	2009	1983	2933	1950	2142	1997	1982	3380
ENSRNOG00000000999	1316	1678	1689	1359	2478	2018	1808	1796	1825	1555
ENSRNOG00000001001	1	0	1	0	0	2	4	0	1	1
ENSRNOG00000001003	492	453	449	468	627	493	485	445	433	610
ENSRNOG00000001004	4197	5318	4021	4014	7171	5583	5577	5047	4745	3756
ENSRNOG00000001005	1	1	3	1	1	5	1	1	2	0
ENSRNOG00000001006	1129	1638	1170	1124	1867	1283	1469	1631	1180	1308
ENSRNOG00000001007	708	846	784	801	1160	811	908	935	788	1020
ENSRNOG00000001009	245	258	243	237	366	291	268	237	189	654
ENSRNOG00000001010	1622	1985	1661	1707	2696	2076	2166	2060	1860	1433
ENSRNOG00000001011	40	42	29	37	60	23	40	29	37	62
ENSRNOG00000001017	0	0	0	0	0	0	0	0	0	0
ENSRNOG00000001019	696	854	680	763	1178	800	948	946	799	563
ENSRNOG00000001023	1	0	0	0	0	3	0	0	0	0
ENSRNOG00000001027	0	1	0	1	0	0	0	0	1	0
ENSRNOG00000001030	5272	6342	5588	5753	8424	5856	6499	6839	5500	7630
ENSRNOG00000001031	13	7	6	0	6	12	1	12	2	4
ENSRNOG00000001032	531	685	588	588	968	627	666	665	615	871
ENSRNOG00000001033	256	255	276	264	450	255	272	302	272	483
ENSRNOG00000001034	794	939	786	808	1294	922	862	911	901	1045
ENSRNOG00000001035	228	250	219	249	335	253	251	258	252	322
ENSRNOG00000001036	17	22	15	17	38	18	23	31	21	19
ENSRNOG00000001037	244	289	243	235	425	228	295	281	259	197
ENSRNOG00000001039	536	581	527	508	786	581	618	582	569	792
ENSRNOG00000001040	425	492	406	410	669	466	497	437	469	433
ENSRNOG00000001043	213	274	220	255	356	257	286	280	260	314
ENSRNOG00000001044	436	444	466	421	619	479	487	475	417	905
ENSRNOG00000001047	523	680	585	593	969	742	764	700	713	246
ENSRNOG00000001048	38	43	32	34	58	51	31	35	42	6
ENSRNOG00000001049	10516	10629	10991	10549	15611	11627	11333	11310	9670	20339
ENSRNOG00000001050	1203	1484	1213	1295	1999	1479	1546	1450	1397	1252
ENSRNOG00000001052	321	397	290	324	501	287	409	343	349	326
ENSRNOG00000001053	1964	2552	2003	2267	3375	2076	2358	2281	2297	2750
ENSRNOG00000001055	483	578	482	512	842	587	616	567	512	795
ENSRNOG00000001056	920	1164	1086	970	1581	1030	1142	980	1038	1864
ENSRNOG00000001057	519	540	491	470	657	567	558	455	404	832
ENSRNOG00000001058	578	704	624	605	927	672	708	680	563	1021
ENSRNOG00000001059	223	373	250	268	425	299	308	280	295	211
ENSRNOG00000001060	483	556	499	484	754	544	566	582	466	913
ENSRNOG00000001061	220	233	229	213	317	265	288	260	200	424
ENSRNOG00000001062	1160	1437	1171	1305	2050	1483	1615	1549	1436	882
ENSRNOG00000001064	1773	2353	1719	1876	2947	2096	2524	2379	2205	1066
ENSRNOG00000001065	923	1197	986	1021	1741	1080	1214	1139	1132	761
ENSRNOG00000001066	7	1	0	1	3	0	3	2	2	1
ENSRNOG00000001068	1629	2302	2018	1717	2983	1997	2095	2184	2044	2059
ENSRNOG00000001069	290	357	303	307	487	313	419	312	374	383
ENSRNOG00000001070	1034	1349	1120	1213	1689	1094	1175	1176	1105	2492
ENSRNOG00000001071	3	3	3	2	6	4	9	3	5	7
ENSRNOG00000001072	1340	1970	1166	1179	2245	1630	1767	1786	1763	142
ENSRNOG00000001073	82	103	76	96	122	76	90	78	82	106
ENSRNOG00000001074	98	140	90	85	194	134	169	144	115	66
ENSRNOG00000001079	473	535	469	552	737	609	579	522	426	789
ENSRNOG00000001080	966	951	899	805	1259	900	944	958	831	1913
ENSRNOG00000001081	221	243	224	188	294	219	235	224	206	380
ENSRNOG00000001082	691	731	659	719	1027	879	845	809	763	912
ENSRNOG00000001083	599	829	631	697	1032	705	701	743	687	1019
ENSRNOG00000001086	213	292	224	278	392	242	273	273	238	373
ENSRNOG00000001088	147	142	137	163	247	152	166	148	177	263
ENSRNOG00000001089	275	287	252	266	365	255	273	261	275	435
ENSRNOG00000001090	651	921	724	828	1273	715	902	710	816	599
ENSRNOG00000001091	1377	1770	1439	1569	2417	1730	1827	1674	1597	1619
ENSRNOG00000001092	3	10	7	5	23	6	8	8	13	2
ENSRNOG00000001094	222	272	241	213	385	313	301	275	248	223
ENSRNOG00000001095	0	0	0	0	0	0	0	0	0	0
ENSRNOG00000001098	1296	1778	1206	1325	2189	1455	1822	1607	1544	943
ENSRNOG00000001099	67	94	83	71	108	74	88	85	83	75
ENSRNOG00000001101	524	695	581	553	983	641	690	657	677	547
ENSRNOG00000001103	213	323	228	237	499	314	318	277	287	194
ENSRNOG00000001104	108	149	91	90	233	159	167	119	118	54
ENSRNOG00000001106	884	985	840	852	1375	853	1008	877	833	1210
ENSRNOG00000001107	113	140	105	104	205	163	142	153	156	72
ENSRNOG00000001108	348	441	372	364	568	370	421	399	439	391
ENSRNOG00000001110	68	60	84	62	122	77	89	78	65	80
ENSRNOG00000001111	99	128	99	93	169	107	113	107	112	96
ENSRNOG00000001113	1347	1457	1405	1504	2228	1492	1562	1427	1344	2244
ENSRNOG00000001114	609	799	638	650	939	794	802	796	695	576
ENSRNOG00000001115	99	137	120	91	132	129	112	98	90	176
ENSRNOG00000001117	187	212	162	153	309	255	232	227	226	63
ENSRNOG00000001120	622	812	601	591	1170	840	899	833	854	105
ENSRNOG00000001123	278	343	276	262	528	414	304	389	379	170
ENSRNOG00000001124	1542	1830	1591	1610	2343	1714	1729	1890	1728	1968
ENSRNOG00000001126	515	575	551	481	770	603	635	617	570	529
ENSRNOG00000001128	839	740	753	723	962	846	809	845	640	1667
ENSRNOG00000001129	1068	1321	1071	1209	1757	1254	1443	1300	1274	1283
ENSRNOG00000001130	90	127	86	102	243	135	159	132	161	7
ENSRNOG00000001134	160	161	142	179	223	150	180	175	141	247
ENSRNOG00000001135	2274	2882	2544	2568	3976	2645	2892	2911	2640	2777
ENSRNOG00000001136	7950	7637	8527	7370	10842	8685	8070	8766	7389	14875
ENSRNOG00000001138	416	534	435	428	760	557	540	585	458	266
ENSRNOG00000001139	895	1024	1002	940	1332	928	1049	950	990	1525
ENSRNOG00000001141	48	63	35	41	104	73	93	81	57	4
ENSRNOG00000001142	336	416	318	337	547	427	383	321	350	552
ENSRNOG00000001143	587	691	466	568	854	689	805	808	675	119
ENSRNOG00000001145	394	447	399	432	602	467	447	444	421	456
ENSRNOG00000001148	6059	6256	6574	6296	9133	6594	6768	6136	5859	13462
ENSRNOG00000001149	1439	1751	1804	1602	3063	2064	1978	1988	1797	1788
ENSRNOG00000001151	93	80	70	90	122	104	86	120	69	125
ENSRNOG00000001152	0	0	1	0	1	0	0	1	0	0
ENSRNOG00000001153	5	2	3	8	7	10	11	7	5	10
ENSRNOG00000001156	180	222	152	153	260	210	218	197	211	125
ENSRNOG00000001157	10	15	26	16	25	33	21	16	21	12
ENSRNOG00000001158	1887	2192	2094	1957	3005	2203	2491	2461	2223	2019
ENSRNOG00000001159	0	0	0	0	2	2	0	0	0	0
ENSRNOG00000001160	330	385	324	321	452	334	402	335	291	695
ENSRNOG00000001161	467	598	460	498	697	473	527	480	500	766
ENSRNOG00000001162	0	0	0	0	0	0	0	0	0	0
ENSRNOG00000001163	219	349	274	251	398	267	310	258	226	397
ENSRNOG00000001164	0	0	0	0	0	1	0	0	0	0
ENSRNOG00000001165	1	1	0	3	0	1	1	2	1	0
ENSRNOG00000001167	7	18	3	8	15	3	18	5	10	4
ENSRNOG00000001168	28	29	39	19	43	31	32	36	30	42
ENSRNOG00000001169	358	468	354	374	500	407	487	479	351	446
ENSRNOG00000001170	4818	4973	4812	4607	6326	5158	4999	4963	4122	10853
ENSRNOG00000001171	474	477	458	495	660	512	507	512	479	910
ENSRNOG00000001172	3035	3449	3187	3182	4627	3195	3641	3505	3210	4721
ENSRNOG00000001173	1541	1444	1548	1511	1942	1528	1573	1555	1341	4251
ENSRNOG00000001174	66	99	89	69	100	83	82	57	63	111
ENSRNOG00000001175	661	801	857	832	1198	875	887	1052	796	1052
ENSRNOG00000001177	685	574	575	594	892	697	652	610	552	1226
ENSRNOG00000001178	572	700	629	663	1011	646	732	676	678	604
ENSRNOG00000001181	196	207	176	175	260	224	214	240	180	341
ENSRNOG00000001182	1531	1577	1573	1451	2181	1482	1654	1582	1390	3032
ENSRNOG00000001183	1	3	0	0	0	0	0	0	0	1
ENSRNOG00000001184	92	115	104	83	150	88	133	127	79	37
ENSRNOG00000001185	1872	1933	1790	1730	2664	1814	2064	1885	1739	3436
ENSRNOG00000001187	47	53	42	51	90	30	69	45	43	73
ENSRNOG00000001189	76	150	80	180	174	114	146	127	114	22
ENSRNOG00000001190	801	1045	925	875	1373	1005	1052	945	981	940
ENSRNOG00000001191	339	448	419	421	599	419	435	485	414	506
ENSRNOG00000001192	740	1124	868	1108	1553	945	1044	901	781	1432
ENSRNOG00000001193	3	2	3	1	4	1	3	2	4	6
ENSRNOG00000001194	178	214	190	184	310	226	257	222	222	103
ENSRNOG00000001195	11	26	31	24	30	25	24	38	24	28
ENSRNOG00000001198	80	140	112	120	199	140	126	165	116	97
ENSRNOG00000001199	118	119	161	147	192	144	148	170	151	249
ENSRNOG00000001201	993	1064	942	1044	1557	970	1040	1040	876	1857
ENSRNOG00000001203	919	1002	980	960	1339	1011	1023	1021	932	1763
ENSRNOG00000001204	1088	1478	1125	1214	1871	1449	1439	1383	1401	1357
ENSRNOG00000001205	3714	4296	3583	3776	5511	4098	4464	4456	3952	4339
ENSRNOG00000001210	356	458	393	374	632	460	505	466	423	424
ENSRNOG00000001211	2528	2392	2409	2397	3333	2518	2637	2663	2308	4881
ENSRNOG00000001212	0	0	0	1	0	0	0	2	0	1
ENSRNOG00000001213	0	0	1	0	0	0	1	0	0	0
ENSRNOG00000001214	1817	1977	1878	1879	2893	2230	2266	2007	1842	2714
ENSRNOG00000001215	840	1015	851	939	1425	1016	976	975	911	1707
ENSRNOG00000001216	431	479	475	461	694	525	598	478	412	336
ENSRNOG00000001217	110	131	129	108	165	111	128	116	112	80
ENSRNOG00000001218	0	0	0	0	0	0	1	0	0	0
ENSRNOG00000001219	16	21	9	10	18	19	18	19	11	25
ENSRNOG00000001220	0	0	0	0	0	0	0	0	0	0
ENSRNOG00000001222	659	667	730	681	1000	755	764	761	672	775
ENSRNOG00000001223	1677	2317	2089	2023	3125	2159	2158	2120	1999	2790
ENSRNOG00000001224	74	71	84	120	131	94	100	96	94	64
ENSRNOG00000001225	459	437	439	474	661	436	477	506	423	842
ENSRNOG00000001226	2	0	0	2	1	0	1	0	0	3
ENSRNOG00000001227	2581	2735	2400	2634	3974	2930	3295	3070	3007	2063
ENSRNOG00000001228	611	671	694	678	953	723	692	771	698	1103
ENSRNOG00000001229	942	1378	955	1186	1960	1148	1255	1368	1151	1567
ENSRNOG00000001232	130	187	139	130	259	196	197	203	160	210
ENSRNOG00000001235	2266	3089	2784	2959	4353	3081	3076	2983	2872	3427
ENSRNOG00000001236	445	646	488	584	754	649	686	616	475	567
ENSRNOG00000001237	935	1136	1002	1013	1491	1189	1237	1172	1020	1275
ENSRNOG00000001238	839	937	812	802	1251	846	946	947	865	981
ENSRNOG00000001239	756	838	899	759	1203	864	861	1001	773	1897
ENSRNOG00000001241	229	303	276	237	422	332	291	282	289	183
ENSRNOG00000001242	345	406	413	449	618	456	430	447	432	683
ENSRNOG00000001243	291	409	357	364	575	373	458	393	408	344
ENSRNOG00000001245	3393	3726	3342	3175	4810	3644	3988	3622	3343	5325
ENSRNOG00000001247	1013	1400	1107	1080	1818	1346	1458	1378	1270	603
ENSRNOG00000001249	1190	1750	1308	1776	2481	1799	1869	1484	1392	1591
ENSRNOG00000001250	188	191	204	176	288	232	210	207	195	210
ENSRNOG00000001251	3	6	9	2	9	12	6	6	5	9
ENSRNOG00000001252	236	258	237	277	395	322	306	236	238	457
ENSRNOG00000001253	1460	1717	1686	1526	2340	1697	1818	1746	1609	2664
ENSRNOG00000001254	1202	1705	1424	1771	2449	1863	1879	1598	1449	1750
ENSRNOG00000001255	466	532	440	405	728	604	650	588	522	54
ENSRNOG00000001256	1153	1326	1207	1254	2025	1404	1535	1396	1276	1469
ENSRNOG00000001258	201	285	248	288	453	274	282	286	246	390
ENSRNOG00000001259	191	262	197	201	415	300	292	234	284	149
ENSRNOG00000001260	88	72	82	75	95	89	89	69	78	167
ENSRNOG00000001261	5	15	7	7	11	8	13	8	12	20
ENSRNOG00000001262	61	39	18	55	74	64	84	35	51	105
ENSRNOG00000001265	425	474	456	446	685	461	489	474	434	700
ENSRNOG00000001267	1221	2500	2103	1946	3099	1698	1757	2291	1685	790
ENSRNOG00000001269	2064	2542	2164	2229	3563	2323	2633	2431	2287	2650
ENSRNOG00000001270	70	95	87	93	174	78	123	82	86	93
ENSRNOG00000001271	170	240	236	164	297	266	279	204	294	54
ENSRNOG00000001272	1167	1376	1148	1299	2065	1477	1542	1435	1432	1095
ENSRNOG00000001273	545	503	472	454	654	491	548	544	418	1028
ENSRNOG00000001274	1244	1373	1117	1221	1885	1191	1303	1356	1214	1768
ENSRNOG00000001275	0	3	0	1	2	4	1	2	1	2
ENSRNOG00000001276	532	637	544	568	876	709	810	645	669	498
ENSRNOG00000001277	314	391	383	420	580	457	463	445	426	473
ENSRNOG00000001278	332	394	339	358	548	361	356	370	378	468
ENSRNOG00000001283	414	456	450	428	703	474	546	451	450	693
ENSRNOG00000001284	0	1	0	0	0	1	0	1	0	0
ENSRNOG00000001285	6053	8224	6398	6335	10548	7477	8682	8177	7700	4904
ENSRNOG00000001287	4	16	10	11	16	14	12	8	11	13
ENSRNOG00000001288	199	275	233	259	362	249	249	259	267	174
ENSRNOG00000001289	130	170	166	188	253	198	170	143	170	326
ENSRNOG00000001291	2060	2313	2091	2032	3077	2309	2739	2618	2096	2967
ENSRNOG00000001293	736	827	748	807	1132	819	799	704	759	1218
ENSRNOG00000001294	259	375	324	319	492	340	368	359	337	375
ENSRNOG00000001295	30205	36571	27656	33928	45082	35687	36856	35731	31404	48271
ENSRNOG00000001296	638	1207	886	780	1509	1055	1176	858	1022	443
ENSRNOG00000001297	1194	1401	1393	1270	2072	1374	1502	1493	1177	1544
ENSRNOG00000001298	1	0	0	0	0	1	0	2	0	0
ENSRNOG00000001299	618	883	782	700	1231	927	916	868	816	468
ENSRNOG00000001300	629	738	908	675	1258	912	737	651	852	1119
ENSRNOG00000001302	253	239	270	246	335	265	303	323	218	309
ENSRNOG00000001303	1267	1547	1202	1314	2246	1517	1765	1650	1596	586
ENSRNOG00000001304	1090	1318	1063	1226	1927	1444	1471	1452	1346	615
ENSRNOG00000001309	161	223	151	151	283	211	224	183	142	100
ENSRNOG00000001311	184	276	220	235	341	254	243	251	254	229
ENSRNOG00000001312	484	644	508	512	797	581	584	662	537	776
ENSRNOG00000001313	711	823	737	691	1160	825	809	842	762	560
ENSRNOG00000001314	713	833	710	731	1140	866	888	845	708	1225
ENSRNOG00000001315	13	19	8	15	16	11	16	10	14	15
ENSRNOG00000001316	3362	4048	3698	3425	5520	3945	3957	3951	3630	4750
ENSRNOG00000001317	909	1045	890	835	1350	921	982	1029	1046	874
ENSRNOG00000001323	262	286	216	265	373	275	288	293	280	248
ENSRNOG00000001324	43	43	51	39	75	48	63	54	67	60
ENSRNOG00000001325	470	535	547	498	622	509	439	417	449	742
ENSRNOG00000001329	217	370	192	249	465	303	389	267	325	47
ENSRNOG00000001331	703	771	658	723	957	697	738	788	689	705
ENSRNOG00000001333	14	20	9	9	14	18	9	5	14	8
ENSRNOG00000001335	412	495	421	333	683	522	511	479	520	70
ENSRNOG00000001336	117	134	111	115	155	125	122	170	118	218
ENSRNOG00000001337	446	559	398	476	772	613	658	682	599	144
ENSRNOG00000001338	0	4	2	2	5	1	2	2	0	5
ENSRNOG00000001339	640	688	754	657	1043	790	822	718	657	1249
ENSRNOG00000001341	71	71	51	60	77	71	80	81	85	16
ENSRNOG00000001342	35	45	27	41	47	31	32	27	29	39
ENSRNOG00000001343	431	505	414	432	683	552	561	574	524	325
ENSRNOG00000001344	1689	1951	1920	1778	2854	2126	2118	1980	1865	3759
ENSRNOG00000001345	463	548	493	477	718	525	575	536	481	866
ENSRNOG00000001346	1460	1615	1526	1457	2196	1469	1575	1571	1466	3212
ENSRNOG00000001347	59	92	69	76	114	70	78	78	71	81
ENSRNOG00000001348	895	1016	1070	939	1366	961	1031	1089	905	1943
ENSRNOG00000001349	260	295	285	289	466	323	327	300	277	439
ENSRNOG00000001350	385	491	413	449	715	537	562	476	534	286
ENSRNOG00000001351	1512	1982	2071	1835	2922	1939	2054	2188	1800	2021
ENSRNOG00000001352	2952	3694	2650	2830	5529	4234	4299	3866	3744	898
ENSRNOG00000001353	211	259	236	208	317	263	252	247	234	167
ENSRNOG00000001355	750	886	807	814	1218	904	927	889	793	986
ENSRNOG00000001357	171	150	150	156	269	173	180	178	140	281
ENSRNOG00000001360	5	7	5	1	9	3	3	6	5	1
ENSRNOG00000001367	48	57	53	78	80	65	65	65	57	57
ENSRNOG00000001368	7073	8889	7244	7651	12038	8802	9800	9562	8702	5496
ENSRNOG00000001369	70	102	104	73	248	41	108	55	110	31
ENSRNOG00000001370	3	0	1	4	4	1	1	0	5	2
ENSRNOG00000001372	123	92	111	69	202	79	103	86	119	66
ENSRNOG00000001374	1	6	4	3	0	12	1	3	5	2
ENSRNOG00000001375	79	109	82	75	122	100	113	80	103	95
ENSRNOG00000001376	319	452	406	459	639	519	458	459	425	613
ENSRNOG00000001377	810	875	840	859	1249	958	948	887	800	1262
ENSRNOG00000001378	44	93	50	62	125	77	68	99	73	86
ENSRNOG00000001379	19	23	14	19	33	27	23	25	25	18
ENSRNOG00000001380	1518	2091	1577	1717	2805	1950	1991	1897	1884	2117
ENSRNOG00000001383	405	556	433	521	858	584	540	513	568	612
ENSRNOG00000001385	3376	3865	3557	3435	5420	3790	4023	3980	3533	5471
ENSRNOG00000001387	203	222	231	196	299	268	252	240	190	297
ENSRNOG00000001388	56	56	42	52	64	42	53	52	46	81
ENSRNOG00000001389	44	72	61	68	81	62	69	78	64	130
ENSRNOG00000001391	95	126	123	116	206	140	127	116	113	165
ENSRNOG00000001392	0	0	1	0	1	0	0	0	0	0
ENSRNOG00000001396	318	378	295	342	479	374	342	304	331	613
ENSRNOG00000001397	137	186	151	150	237	211	202	177	160	129
ENSRNOG00000001399	0	0	0	0	0	0	0	0	0	0
ENSRNOG00000001402	832	1024	939	996	1481	1143	1130	1037	1075	986
ENSRNOG00000001404	501	556	612	557	833	608	596	695	596	788
ENSRNOG00000001407	30	56	28	34	39	51	57	29	44	40
ENSRNOG00000001408	416	444	513	391	536	444	424	498	414	686
ENSRNOG00000001409	2145	2577	2306	2319	3369	2430	2548	2212	2186	4916
ENSRNOG00000001410	851	1094	946	896	1526	1177	1170	1075	1015	481
ENSRNOG00000001412	0	2	2	3	2	0	2	3	1	1
ENSRNOG00000001414	22	26	30	39	50	32	37	62	35	32
ENSRNOG00000001415	1913	2121	1897	1940	2940	2092	2173	2159	1822	3270
ENSRNOG00000001416	136	199	147	132	301	173	178	143	118	357
ENSRNOG00000001417	655	817	730	772	1051	810	853	819	675	917
ENSRNOG00000001418	354	287	349	346	505	351	405	308	246	963
ENSRNOG00000001419	10	20	16	15	22	18	20	28	19	18
ENSRNOG00000001420	1963	2102	1760	1875	2710	1844	1899	1854	1560	4227
ENSRNOG00000001422	11	17	16	17	31	11	15	15	25	23
ENSRNOG00000001424	1134	1478	1140	1275	2059	1390	1559	1357	1355	1405
ENSRNOG00000001425	27	24	16	26	40	28	29	21	18	31
ENSRNOG00000001426	307	383	318	325	467	329	362	335	345	327
ENSRNOG00000001427	313	408	353	335	643	455	451	419	458	183
ENSRNOG00000001428	81	115	83	94	153	118	101	93	116	151
ENSRNOG00000001429	273	308	288	274	491	320	327	314	291	440
ENSRNOG00000001430	647	657	685	629	1004	703	685	669	623	1311
ENSRNOG00000001431	65	74	75	74	126	67	74	39	77	65
ENSRNOG00000001432	219	239	283	217	386	280	292	331	261	343
ENSRNOG00000001434	5	9	4	3	12	5	6	4	1	13
ENSRNOG00000001435	118	96	167	159	230	159	134	140	142	190
ENSRNOG00000001436	18769	19038	18134	18692	27409	20190	22134	21659	19416	22430
ENSRNOG00000001439	488	450	443	393	635	590	582	599	448	378
ENSRNOG00000001440	4441	4507	4402	4234	6442	4480	4628	4773	4237	9299
ENSRNOG00000001441	535	587	548	496	730	562	538	578	471	1110
ENSRNOG00000001442	1222	1494	1380	1335	2352	1531	1586	1575	1506	1983
ENSRNOG00000001443	382	429	391	356	670	477	439	440	472	488
ENSRNOG00000001444	0	0	0	0	0	0	0	0	1	0
ENSRNOG00000001448	1572	2016	1672	1629	2636	2000	2066	2269	1947	1401
ENSRNOG00000001449	688	821	751	735	1243	970	973	898	801	732
ENSRNOG00000001450	342	344	330	327	528	372	367	389	319	505
ENSRNOG00000001451	1	1	0	0	2	1	1	0	0	1
ENSRNOG00000001452	63	75	64	63	107	69	71	75	62	97
ENSRNOG00000001453	1292	1744	1403	1541	2392	1607	1824	1881	1698	1123
ENSRNOG00000001454	5335	5908	5932	5906	8398	5967	6320	6318	5855	8593
ENSRNOG00000001455	721	1021	753	887	1351	906	1139	971	953	478
ENSRNOG00000001456	689	982	720	811	1276	786	974	948	936	428
ENSRNOG00000001457	166	204	182	209	337	216	198	203	188	306
ENSRNOG00000001460	383	449	363	419	663	341	475	387	393	848
ENSRNOG00000001465	1946	2992	2033	1632	3539	2539	2915	2861	2757	226
ENSRNOG00000001466	0	0	0	0	0	0	0	0	0	0
ENSRNOG00000001469	167	409	203	406	741	288	327	154	231	451
ENSRNOG00000001470	3912	3897	3775	4255	6137	4487	4746	4529	4247	4485
ENSRNOG00000001474	31	23	19	17	33	17	12	13	15	31
ENSRNOG00000001476	0	0	3	2	1	3	2	2	2	0
ENSRNOG00000001478	35	39	52	38	51	37	37	36	37	67
ENSRNOG00000001479	4065	4635	4145	4186	6656	5001	5132	4830	4470	4564
ENSRNOG00000001480	149	119	128	169	152	144	156	96	128	110
ENSRNOG00000001482	235	304	256	277	402	302	298	284	253	290
ENSRNOG00000001483	202	200	217	221	371	246	269	225	250	412
ENSRNOG00000001484	272	297	231	268	438	317	402	368	345	82
ENSRNOG00000001487	1274	1424	1269	1185	1951	1467	1640	1632	1381	1344
ENSRNOG00000001488	3037	3312	3019	3101	4662	3300	3464	3189	3132	5574
ENSRNOG00000001489	241	322	275	277	440	251	311	307	250	218
ENSRNOG00000001490	319	344	324	277	443	295	328	329	290	520
ENSRNOG00000001492	367	399	330	281	488	338	366	368	300	185
ENSRNOG00000001493	347	386	382	307	542	382	425	352	355	639
ENSRNOG00000001494	3310	3697	3796	3315	4990	3648	3878	3830	3590	6152
ENSRNOG00000001499	23	36	24	21	39	15	34	21	29	68
ENSRNOG00000001500	1222	1310	1261	1185	1851	1281	1368	1311	1185	2078
ENSRNOG00000001501	149	164	149	149	258	161	174	155	160	297
ENSRNOG00000001506	1469	1779	1435	1483	2189	1447	1637	1588	1482	1926
ENSRNOG00000001510	0	0	0	0	0	0	0	0	0	0
ENSRNOG00000001511	0	0	0	0	0	0	0	0	0	0
ENSRNOG00000001512	0	0	0	0	0	0	0	0	0	0
ENSRNOG00000001514	18	25	26	33	43	37	26	25	30	23
ENSRNOG00000001515	395	548	335	384	645	470	502	511	550	76
ENSRNOG00000001516	1310	1706	1396	1263	2057	1456	1728	1675	1436	1022
ENSRNOG00000001517	161	221	181	173	310	220	238	189	227	190
ENSRNOG00000001518	1981	3285	2388	2239	4696	2673	3208	2149	3023	725
ENSRNOG00000001519	3	2	5	3	6	5	3	4	6	13
ENSRNOG00000001520	9	22	16	14	32	14	23	17	20	58
ENSRNOG00000001522	94	88	94	104	145	104	114	102	115	109
ENSRNOG00000001524	398	522	430	457	713	444	490	416	433	593
ENSRNOG00000001525	1073	1289	1134	1010	1811	1208	1314	1280	1243	1313
ENSRNOG00000001527	3	3	4	7	6	4	6	5	9	1
ENSRNOG00000001528	3849	5240	4129	4126	7102	4193	4707	4415	4729	6003
ENSRNOG00000001531	215	270	231	217	358	231	273	252	235	213
ENSRNOG00000001544	66	95	84	77	127	102	98	61	70	14
ENSRNOG00000001547	303	517	346	318	694	394	510	412	460	23
ENSRNOG00000001548	654	844	708	780	1104	644	809	797	735	1087
ENSRNOG00000001549	597	734	648	577	848	688	694	725	679	632
ENSRNOG00000001551	1682	2022	1668	1721	2484	1762	1811	1878	1626	3639
ENSRNOG00000001554	72	114	86	86	143	115	120	145	98	16
ENSRNOG00000001555	218	263	232	229	378	214	233	235	222	271
ENSRNOG00000001556	1331	1873	1301	1531	2301	1560	1864	1753	1622	878
ENSRNOG00000001557	220	389	210	266	497	332	274	263	324	42
ENSRNOG00000001559	595	673	638	551	940	624	684	593	576	943
ENSRNOG00000001566	0	0	0	0	0	0	0	0	0	0
ENSRNOG00000001567	0	0	0	0	0	0	0	0	0	0
ENSRNOG00000001570	0	0	0	0	0	0	0	0	0	0
ENSRNOG00000001571	0	0	0	0	0	0	0	0	0	0
ENSRNOG00000001572	725	648	690	596	980	771	857	864	668	923
ENSRNOG00000001573	800	1086	759	908	1371	906	1072	1014	1038	609
ENSRNOG00000001575	1095	1275	966	981	1532	1099	1242	1209	1092	1292
ENSRNOG00000001577	14	8	8	10	11	12	9	14	10	13
ENSRNOG00000001578	6	10	9	10	9	11	13	18	8	27
ENSRNOG00000001580	1	3	4	5	5	6	3	5	5	8
ENSRNOG00000001581	0	0	0	1	0	0	0	0	0	0
ENSRNOG00000001582	215	307	255	256	448	296	322	293	304	41
ENSRNOG00000001584	15	36	30	39	35	12	23	30	23	45
ENSRNOG00000001585	367	522	389	359	595	451	535	447	494	281
ENSRNOG00000001587	0	0	0	0	0	0	0	0	0	0
ENSRNOG00000001588	0	0	0	0	0	0	0	0	0	0
ENSRNOG00000001589	0	0	0	0	1	0	0	0	0	0
ENSRNOG00000001591	0	0	0	0	0	1	0	0	0	0
ENSRNOG00000001592	3455	4220	3298	3608	5546	3669	4359	4002	3690	4770
ENSRNOG00000001593	512	702	502	480	781	511	662	579	613	221
ENSRNOG00000001595	0	0	0	2	2	0	1	0	0	0
ENSRNOG00000001596	3797	3707	3486	3431	4721	3292	3504	3609	2896	7627
ENSRNOG00000001597	517	717	522	450	911	624	696	676	689	120
ENSRNOG00000001598	329	482	338	378	586	399	470	450	372	452
ENSRNOG00000001599	218	275	239	237	398	265	283	286	297	348
ENSRNOG00000001601	0	0	0	0	0	0	0	0	0	0
ENSRNOG00000001602	912	1144	865	833	1508	977	1139	1128	1098	823
ENSRNOG00000001603	166	157	152	164	210	132	190	136	185	273
ENSRNOG00000001606	547	771	475	568	937	590	779	414	580	238
ENSRNOG00000001607	216	366	169	342	421	260	266	410	231	205
ENSRNOG00000001608	1087	1129	1016	1020	1476	1127	1266	1334	1097	1086
ENSRNOG00000001609	259	353	248	261	422	300	402	349	302	181
ENSRNOG00000001611	2426	2486	2454	2253	3754	2567	2659	2372	2134	5163
ENSRNOG00000001613	686	870	640	712	1214	854	972	945	873	530
ENSRNOG00000001616	264	416	294	295	567	348	384	316	355	203
ENSRNOG00000001618	58	78	70	67	100	71	76	78	65	66
ENSRNOG00000001620	132	170	111	127	199	172	200	170	155	51
ENSRNOG00000001621	358	373	350	402	574	455	488	486	444	159
ENSRNOG00000001622	6	8	7	10	13	7	15	14	8	1
ENSRNOG00000001623	256	339	280	280	453	336	374	348	314	155
ENSRNOG00000001627	476	879	566	637	1181	737	861	712	811	340
ENSRNOG00000001628	6325	5892	5882	6984	9696	5765	6628	6899	5498	13852
ENSRNOG00000001629	1533	1814	1500	1529	2381	1730	1715	1772	1769	1638
ENSRNOG00000001632	406	497	360	404	645	497	546	500	454	178
ENSRNOG00000001633	1470	1847	1575	1551	2358	1532	1772	1747	1742	2082
ENSRNOG00000001634	0	2	0	0	1	0	2	0	1	2
ENSRNOG00000001640	1319	1553	1164	1193	2039	1493	1645	1571	1468	565
ENSRNOG00000001642	656	858	658	677	1153	713	828	760	809	340
ENSRNOG00000001643	480	599	509	494	722	504	525	491	501	837
ENSRNOG00000001644	3	2	3	0	1	2	1	1	2	1
ENSRNOG00000001645	62	114	80	95	143	87	97	112	87	88
ENSRNOG00000001647	278	354	256	315	426	292	362	331	287	323
ENSRNOG00000001651	345	471	378	377	727	404	522	454	515	62
ENSRNOG00000001652	40	84	74	56	96	54	84	71	55	44
ENSRNOG00000001653	368	425	338	330	534	352	369	356	325	423
ENSRNOG00000001654	385	573	420	493	844	509	550	559	478	383
ENSRNOG00000001656	4	10	2	5	9	6	8	7	12	1
ENSRNOG00000001657	1693	2329	1787	1995	3194	2000	2245	2081	2220	1829
ENSRNOG00000001658	40	58	35	32	55	44	64	49	41	11
ENSRNOG00000001662	736	1093	803	890	1364	901	1106	970	977	438
ENSRNOG00000001675	0	0	0	0	0	0	0	0	0	0
ENSRNOG00000001679	2	5	5	4	7	2	5	3	5	7
ENSRNOG00000001680	98	115	93	117	178	116	116	116	122	59
ENSRNOG00000001681	553	668	614	578	914	631	648	646	605	608
ENSRNOG00000001682	7460	9544	6849	6954	12233	8795	9838	9572	9082	3343
ENSRNOG00000001684	4	7	5	7	9	11	4	4	6	10
ENSRNOG00000001686	457	600	421	473	749	625	697	622	571	113
ENSRNOG00000001687	417	713	505	542	886	527	629	529	575	365
ENSRNOG00000001688	43	60	20	32	46	52	40	25	35	16
ENSRNOG00000001689	400	428	361	377	600	377	422	433	377	422
ENSRNOG00000001691	7	6	8	3	6	10	7	2	4	21
ENSRNOG00000001692	24	41	25	43	45	37	46	32	37	43
ENSRNOG00000001694	0	0	0	1	0	1	0	0	0	0
ENSRNOG00000001699	330	406	347	377	588	404	424	365	399	540
ENSRNOG00000001700	711	876	786	744	1229	966	956	948	833	861
ENSRNOG00000001701	59	77	61	76	80	73	62	66	48	121
ENSRNOG00000001704	261	313	236	263	434	352	401	369	280	147
ENSRNOG00000001706	744	1044	588	679	1147	950	962	931	875	309
ENSRNOG00000001707	1957	2233	1888	1915	3032	2394	2510	2340	2210	1518
ENSRNOG00000001708	878	1185	839	841	1620	1262	1276	1154	1007	307
ENSRNOG00000001709	10955	12650	11512	11271	17209	11862	12714	12452	11261	16698
ENSRNOG00000001710	2298	2496	2250	2263	3483	2470	2718	2628	2398	3256
ENSRNOG00000001711	17	71	24	56	48	34	30	36	32	41
ENSRNOG00000001712	317	398	383	385	501	395	420	413	345	652
ENSRNOG00000001713	2	4	1	3	7	3	3	3	3	1
ENSRNOG00000001714	27	35	27	28	56	34	35	33	35	31
ENSRNOG00000001715	1322	1552	1301	1344	2090	1480	1629	1545	1429	1516
ENSRNOG00000001717	1839	2573	1807	1920	3424	2311	2670	2413	2571	745
ENSRNOG00000001719	4947	5706	5011	5272	8036	5715	6176	5689	5553	6678
ENSRNOG00000001720	165	190	125	143	202	206	129	141	122	252
ENSRNOG00000001724	24	51	26	29	59	38	35	34	52	3
ENSRNOG00000001726	12	21	31	15	32	28	24	13	30	27
ENSRNOG00000001727	414	473	443	428	699	502	521	484	454	591
ENSRNOG00000001728	14	21	27	39	31	25	33	46	32	24
ENSRNOG00000001729	185	228	185	171	254	225	189	240	203	155
ENSRNOG00000001730	564	804	601	513	1033	702	692	791	777	95
ENSRNOG00000001732	0	0	0	0	0	0	0	0	0	0
ENSRNOG00000001733	2373	2953	2265	2054	3602	2544	2736	2798	2522	1187
ENSRNOG00000001736	280	353	279	274	452	311	365	312	324	363
ENSRNOG00000001738	2874	3830	2902	3290	5503	4140	4251	3882	3780	1650
ENSRNOG00000001739	10	20	5	12	15	20	6	23	9	11
ENSRNOG00000001742	141	215	204	183	302	217	217	218	199	318
ENSRNOG00000001746	826	905	780	800	1307	901	978	950	823	1006
ENSRNOG00000001747	87	115	82	89	167	118	117	141	102	35
ENSRNOG00000001748	1	3	0	0	0	1	0	0	0	0
ENSRNOG00000001750	47	101	63	90	138	108	81	89	92	92
ENSRNOG00000001752	54	95	98	159	118	82	106	96	79	127
ENSRNOG00000001753	214	243	190	182	335	236	329	262	273	42
ENSRNOG00000001754	142	158	149	146	191	123	164	138	120	233
ENSRNOG00000001756	183	264	174	173	386	248	267	262	248	58
ENSRNOG00000001757	11	19	15	16	25	19	12	16	21	7
ENSRNOG00000001758	158	175	145	162	263	182	196	162	169	230
ENSRNOG00000001762	2139	2690	2304	2216	3632	2503	2771	2802	2607	1879
ENSRNOG00000001764	678	1023	693	798	1155	895	927	841	898	766
ENSRNOG00000001765	121	119	144	141	179	153	182	150	149	255
ENSRNOG00000001766	2956	3192	2703	2487	3891	2878	3108	3309	3232	2001
ENSRNOG00000001767	256	386	249	234	443	374	428	395	326	38
ENSRNOG00000001769	3099	3480	3086	3132	4903	3736	4058	3767	3272	3877
ENSRNOG00000001770	115	127	127	102	256	113	103	104	104	138
ENSRNOG00000001773	848	1111	830	934	1355	931	1095	1009	965	955
ENSRNOG00000001774	398	548	466	400	796	561	583	493	573	88
ENSRNOG00000001776	0	0	1	0	2	1	0	1	0	3
ENSRNOG00000001777	0	0	0	0	0	1	0	0	0	0
ENSRNOG00000001781	433	576	376	446	691	542	541	512	530	132
ENSRNOG00000001782	362	514	403	438	606	455	534	515	457	329
ENSRNOG00000001783	1504	1778	1439	1503	2366	1607	1674	1656	1471	1795
ENSRNOG00000001785	1125	1563	1215	1324	2218	1517	1782	1645	1416	1074
ENSRNOG00000001786	891	1122	928	1003	1383	995	1073	1055	951	1019
ENSRNOG00000001789	345	451	353	343	657	436	501	460	454	178
ENSRNOG00000001792	9	12	4	4	6	4	6	4	9	9
ENSRNOG00000001793	185	325	196	227	375	302	335	288	289	27
ENSRNOG00000001794	0	0	0	1	1	1	0	0	0	2
ENSRNOG00000001795	592	664	647	667	1014	739	797	717	651	801
ENSRNOG00000001796	316	383	280	285	512	362	471	443	324	105
ENSRNOG00000001797	462	548	547	502	755	524	633	586	500	754
ENSRNOG00000001803	711	835	718	783	1191	859	808	945	797	1125
ENSRNOG00000001804	334	466	305	303	562	418	425	333	359	172
ENSRNOG00000001806	0	0	0	0	0	0	0	0	0	0
ENSRNOG00000001807	340	527	401	365	703	436	471	481	478	213
ENSRNOG00000001808	350	481	390	379	579	390	464	433	380	370
ENSRNOG00000001809	0	0	0	0	0	0	0	0	0	0
ENSRNOG00000001811	1460	1730	1374	1504	2346	1469	1795	1741	1653	1490
ENSRNOG00000001813	3704	4630	3546	3604	6409	4385	4716	4433	4646	1830
ENSRNOG00000001815	11062	12451	10816	11039	17722	11596	13108	12243	11928	12073
ENSRNOG00000001816	157	167	158	155	253	162	175	137	182	286
ENSRNOG00000001817	550	702	632	655	1052	672	712	664	719	764
ENSRNOG00000001818	199	304	187	121	352	242	313	261	261	26
ENSRNOG00000001820	256	251	206	191	332	257	282	223	233	324
ENSRNOG00000001821	0	0	1	0	1	0	1	0	0	1
ENSRNOG00000001823	926	1247	1078	1059	1553	1091	1248	1085	1080	1174
ENSRNOG00000001825	29	45	21	46	38	33	46	37	32	46
ENSRNOG00000001827	324	392	318	296	508	352	469	338	282	288
ENSRNOG00000001828	638	763	564	623	1033	756	773	762	736	308
ENSRNOG00000001829	1704	1921	1610	1794	2766	1663	1907	1861	1857	2041
ENSRNOG00000001830	8	10	13	11	10	11	13	11	15	6
ENSRNOG00000001833	264	353	285	317	432	268	350	307	308	251
ENSRNOG00000001834	300	398	363	368	504	401	377	391	361	386
ENSRNOG00000001837	462	402	434	435	385	389	494	406	345	923
ENSRNOG00000001839	0	1	1	1	3	0	2	1	1	2
ENSRNOG00000001840	1	3	4	1	0	3	0	1	1	1
ENSRNOG00000001842	411	496	469	450	675	426	513	467	380	1041
ENSRNOG00000001843	463	606	487	388	825	598	582	927	644	471
ENSRNOG00000001844	377	424	316	332	591	447	414	394	447	84
ENSRNOG00000001845	532	688	608	634	786	721	623	702	682	656
ENSRNOG00000001847	640	758	554	649	983	639	701	733	710	798
ENSRNOG00000001849	2440	3103	2552	2411	4156	2738	3237	3125	3108	1556
ENSRNOG00000001851	96	91	84	85	118	81	96	103	100	52
ENSRNOG00000001852	429	524	398	412	687	430	515	533	468	305
ENSRNOG00000001854	495	614	362	410	804	731	733	691	653	54
ENSRNOG00000001858	35	53	36	38	79	37	51	44	42	34
ENSRNOG00000001859	203	191	198	165	345	242	233	295	198	275
ENSRNOG00000001860	1	2	0	3	1	0	4	4	0	2
ENSRNOG00000001861	102	123	108	91	217	138	154	146	83	139
ENSRNOG00000001862	2775	3386	2814	2780	4525	3005	3352	3267	3215	3212
ENSRNOG00000001863	48	75	65	53	110	57	83	61	66	25
ENSRNOG00000001864	93	84	65	95	138	112	77	81	79	52
ENSRNOG00000001865	0	4	1	2	1	0	1	4	2	2
ENSRNOG00000001866	3238	4348	3356	3184	6191	4105	4624	4234	3965	2377
ENSRNOG00000001867	774	995	789	799	1229	799	931	867	915	847
ENSRNOG00000001868	684	895	688	706	1313	928	992	1005	916	311
ENSRNOG00000001869	2	13	2	13	15	8	5	6	10	9
ENSRNOG00000001870	1494	1808	1657	1611	2378	1773	1872	1798	1779	2125
ENSRNOG00000001872	39	42	30	22	48	31	26	28	32	12
ENSRNOG00000001873	748	748	752	769	1050	770	876	849	757	1073
ENSRNOG00000001874	200	209	216	190	345	239	289	235	189	259
ENSRNOG00000001875	530	734	613	526	993	645	732	699	595	651
ENSRNOG00000001876	30	45	20	25	35	32	22	15	20	59
ENSRNOG00000001877	1071	1272	1121	1160	1669	1294	1362	1255	1213	1326
ENSRNOG00000001878	570	616	627	585	874	657	663	689	616	728
ENSRNOG00000001880	1432	1337	1290	1224	1861	1316	1260	1370	1090	2756
ENSRNOG00000001884	796	857	782	730	1241	827	893	839	706	1585
ENSRNOG00000001885	363	445	435	394	618	426	433	419	374	533
ENSRNOG00000001886	415	536	378	395	695	443	507	472	440	424
ENSRNOG00000001888	1665	2244	1998	2071	3161	2180	2238	2133	1904	3738
ENSRNOG00000001889	1002	1267	1143	1145	1665	1154	1198	1343	1113	1739
ENSRNOG00000001890	292	345	343	328	490	382	370	391	349	507
ENSRNOG00000001891	71	58	74	65	98	58	83	63	57	89
ENSRNOG00000001892	6	8	12	21	11	16	9	13	4	11
ENSRNOG00000001893	47	50	44	48	77	44	34	50	39	43
ENSRNOG00000001908	24	28	42	34	56	38	29	20	24	22
ENSRNOG00000001911	190	269	194	245	393	294	273	320	247	84
ENSRNOG00000001912	0	0	0	0	0	0	0	0	0	0
ENSRNOG00000001915	79	103	62	78	158	83	154	105	102	115
ENSRNOG00000001916	0	0	0	0	0	0	0	0	0	0
ENSRNOG00000001918	0	0	0	0	0	0	0	0	0	0
ENSRNOG00000001923	0	0	0	0	0	0	0	0	0	1
ENSRNOG00000001924	3	4	0	4	4	4	3	2	4	1
ENSRNOG00000001925	51	82	73	63	109	78	71	86	69	102
ENSRNOG00000001926	339	335	393	537	690	588	451	528	625	375
ENSRNOG00000001928	126	186	155	136	233	247	164	223	206	73
ENSRNOG00000001930	196	320	226	174	378	313	288	293	298	69
ENSRNOG00000001931	1735	1742	1778	1389	2311	1845	2034	1981	1858	1862
ENSRNOG00000001932	0	0	0	0	0	0	0	0	0	0
ENSRNOG00000001942	0	1	0	0	0	0	0	0	0	0
ENSRNOG00000001943	1	3	0	2	4	4	0	0	4	1
ENSRNOG00000001945	0	0	0	0	0	0	0	0	0	0
ENSRNOG00000001948	0	0	0	0	0	0	0	0	0	0
ENSRNOG00000001949	0	0	0	0	0	0	0	0	0	0
ENSRNOG00000001950	0	1	0	0	0	0	0	0	0	0
ENSRNOG00000001951	0	0	0	0	0	0	0	0	0	0
ENSRNOG00000001953	587	791	573	607	1132	776	783	786	752	809
ENSRNOG00000001955	0	0	0	0	0	0	0	0	0	0
ENSRNOG00000001956	415	621	385	327	816	493	574	524	598	75
ENSRNOG00000001957	0	0	0	0	0	0	0	0	0	0
ENSRNOG00000001958	323	369	313	334	493	371	377	359	332	502
ENSRNOG00000001959	360	347	228	226	736	257	285	286	413	280
ENSRNOG00000001960	21	9	15	16	21	15	24	24	13	15
ENSRNOG00000001962	7	3	3	5	3	3	5	7	6	6
ENSRNOG00000001963	729	919	547	1181	1887	571	681	856	1063	758
ENSRNOG00000001964	616	892	758	652	1203	791	869	794	855	491
ENSRNOG00000001966	79	25	15	22	45	34	32	30	31	25
ENSRNOG00000001967	5	8	6	2	5	3	6	5	2	13
ENSRNOG00000001971	155	206	112	106	235	148	205	203	194	2
ENSRNOG00000001973	0	0	0	0	0	0	0	0	1	0
ENSRNOG00000001974	45	46	39	40	66	48	64	55	43	24
ENSRNOG00000001975	0	0	0	0	0	0	0	0	0	0
ENSRNOG00000001976	21	17	0	20	43	14	4	35	37	28
ENSRNOG00000001979	887	1093	930	954	1474	918	1085	981	987	1290
ENSRNOG00000001980	0	1	0	0	0	0	0	1	0	0
ENSRNOG00000001982	315	517	334	298	563	416	475	483	425	96
ENSRNOG00000001984	0	0	1	0	0	0	0	1	0	0
ENSRNOG00000001986	0	0	0	0	0	0	0	0	0	0
ENSRNOG00000001989	3261	4916	3419	3432	6400	3676	4837	4488	4379	1496
ENSRNOG00000001990	0	0	0	0	0	2	3	1	1	0
ENSRNOG00000001991	3477	3339	3278	3317	4911	3386	3528	3288	3215	6910
ENSRNOG00000001992	5886	7750	5652	6308	10183	6695	7650	7207	7501	4517
ENSRNOG00000001996	910	1176	958	1024	1511	1097	1141	1182	1092	864
ENSRNOG00000002001	854	1060	828	847	1398	1039	1162	1060	959	448
ENSRNOG00000002002	1	0	0	0	0	2	0	0	0	0
ENSRNOG00000002004	104	146	140	132	147	129	150	117	115	127
ENSRNOG00000002005	3	1	6	3	5	2	5	2	8	2
ENSRNOG00000002006	19	30	19	20	15	26	30	12	20	19
ENSRNOG00000002010	346	398	314	390	585	325	388	364	389	705
ENSRNOG00000002011	0	7	0	2	2	0	0	1	1	0
ENSRNOG00000002012	146	161	128	145	209	146	159	161	151	158
ENSRNOG00000002013	24	54	27	26	48	26	31	22	34	22
ENSRNOG00000002014	7	6	5	9	17	7	15	4	10	7
ENSRNOG00000002021	4340	5800	4304	4209	7108	4868	5456	5297	5264	2980
ENSRNOG00000002024	238	274	226	216	439	255	268	255	345	101
ENSRNOG00000002026	112	145	118	140	189	146	163	160	139	71
ENSRNOG00000002028	1680	1933	1702	1744	2580	1844	1917	1938	1854	2467
ENSRNOG00000002029	2	1	1	2	3	3	3	2	1	4
ENSRNOG00000002031	3	5	7	8	9	11	9	4	17	8
ENSRNOG00000002032	400	476	404	418	594	393	508	445	365	638
ENSRNOG00000002034	0	0	0	0	1	0	0	0	0	0
ENSRNOG00000002035	390	512	435	445	654	460	513	479	487	383
ENSRNOG00000002036	534	662	556	476	893	578	704	544	620	392
ENSRNOG00000002039	567	846	591	591	1109	689	831	729	823	107
ENSRNOG00000002040	310	451	374	363	620	417	463	436	399	198
ENSRNOG00000002041	304	631	331	439	587	491	461	381	388	335
ENSRNOG00000002042	1	2	3	1	0	4	1	1	1	1
ENSRNOG00000002044	162	205	160	135	271	167	215	158	171	190
ENSRNOG00000002045	229	389	371	307	438	347	366	342	298	406
ENSRNOG00000002046	0	0	0	0	0	0	0	0	0	0
ENSRNOG00000002050	1836	1752	1707	1985	2882	2126	1870	1902	1668	3765
ENSRNOG00000002051	5171	6447	4655	4964	8659	5939	6994	6909	6560	1429
ENSRNOG00000002052	178	343	237	286	441	291	262	243	251	296
ENSRNOG00000002053	134	185	69	112	172	157	154	166	143	24
ENSRNOG00000002054	282	368	245	254	424	268	286	317	307	344
ENSRNOG00000002055	297	296	271	276	390	291	310	291	277	377
ENSRNOG00000002057	36	25	109	35	86	62	59	87	42	28
ENSRNOG00000002061	1106	1618	1192	1188	2172	1423	1580	1686	1371	1103
ENSRNOG00000002069	434	652	504	471	731	504	563	562	578	323
ENSRNOG00000002070	1	1	2	2	1	3	2	4	1	5
ENSRNOG00000002072	138	97	135	105	172	145	120	168	111	272
ENSRNOG00000002073	1	3	1	1	1	0	2	2	1	1
ENSRNOG00000002074	138	186	135	130	247	181	197	164	180	22
ENSRNOG00000002075	147	188	155	133	256	166	182	171	207	71
ENSRNOG00000002079	3106	4015	2955	2846	4953	3603	3863	3906	3900	1751
ENSRNOG00000002080	424	544	415	378	712	511	546	491	515	314
ENSRNOG00000002084	0	0	0	0	0	0	0	0	0	0
ENSRNOG00000002085	20	25	8	21	25	16	14	16	17	16
ENSRNOG00000002089	734	909	719	861	1226	843	923	810	869	758
ENSRNOG00000002091	482	584	473	452	756	523	587	519	529	277
ENSRNOG00000002092	9	22	13	17	16	17	11	12	6	6
ENSRNOG00000002093	1006	1522	1286	1121	2421	1652	1457	1466	1497	331
ENSRNOG00000002094	1059	1319	1161	1070	1825	1193	1579	1186	1218	1507
ENSRNOG00000002095	346	465	423	372	636	442	506	361	388	601
ENSRNOG00000002097	237	251	528	297	649	330	416	629	346	426
ENSRNOG00000002099	3758	5069	3576	3695	6632	4954	5811	5020	4745	2141
ENSRNOG00000002100	1960	2277	1948	2056	3263	2309	2282	2155	2193	2117
ENSRNOG00000002101	541	708	545	589	870	569	655	678	582	1004
ENSRNOG00000002104	568	742	636	612	975	753	835	744	687	539
ENSRNOG00000002105	68	86	57	75	135	86	94	79	81	68
ENSRNOG00000002106	1084	1474	1095	1118	1850	1279	1402	1386	1403	1017
ENSRNOG00000002110	5	9	4	4	21	15	9	8	8	5
ENSRNOG00000002112	886	1124	835	792	1321	858	1129	1045	1011	657
ENSRNOG00000002115	3903	3756	3896	3730	5254	3969	4355	4309	3852	8512
ENSRNOG00000002116	1031	88	933	822	1230	982	828	912	738	300
ENSRNOG00000002117	0	1	2	1	0	1	0	0	0	1
ENSRNOG00000002120	18	25	23	14	38	21	32	27	26	12
ENSRNOG00000002121	889	1179	1037	959	1546	1025	1096	1028	1002	1192
ENSRNOG00000002122	489	703	520	507	936	687	669	660	661	175
ENSRNOG00000002125	2813	3251	2857	2843	4251	2841	3324	3211	3063	3770
ENSRNOG00000002126	272	472	293	198	575	379	381	389	364	62
ENSRNOG00000002127	3	6	3	1	6	1	2	2	3	3
ENSRNOG00000002128	419	585	408	486	823	514	573	546	598	313
ENSRNOG00000002129	536	870	595	523	1067	783	807	735	798	125
ENSRNOG00000002130	1	0	1	0	2	4	0	2	2	0
ENSRNOG00000002134	17	53	4	22	22	19	55	20	23	6
ENSRNOG00000002135	1667	2429	1876	1950	3220	2103	2264	2118	2149	2008
ENSRNOG00000002137	341	438	366	364	619	467	512	442	426	312
ENSRNOG00000002139	1623	2125	1484	1603	2953	1983	2221	1952	2049	923
ENSRNOG00000002141	1444	2232	1666	1658	2982	1653	2318	1768	1995	1796
ENSRNOG00000002142	1489	1572	1474	1464	2188	1542	1640	1675	1544	1794
ENSRNOG00000002144	850	1138	851	816	1511	1044	1204	1115	1009	674
ENSRNOG00000002145	12	13	17	15	21	24	19	18	15	9
ENSRNOG00000002146	416	554	408	450	779	552	580	519	545	400
ENSRNOG00000002149	1	5	0	3	2	1	5	4	2	1
ENSRNOG00000002151	2825	2698	2634	2655	3708	2601	2807	2728	2415	4376
ENSRNOG00000002152	1732	2132	1635	1618	2728	1801	2114	1960	1971	1357
ENSRNOG00000002153	53	90	84	65	110	77	91	82	88	33
ENSRNOG00000002154	4	1	7	3	7	11	1	2	3	7
ENSRNOG00000002156	0	0	0	0	0	0	1	0	0	0
ENSRNOG00000002158	36	61	40	60	71	141	78	63	55	43
ENSRNOG00000002159	81	130	90	115	173	97	146	119	115	85
ENSRNOG00000002161	30	31	27	31	49	35	34	35	20	34
ENSRNOG00000002163	391	595	428	431	693	480	491	458	500	337
ENSRNOG00000002164	28	34	26	25	37	41	29	34	17	49
ENSRNOG00000002165	73	93	63	70	101	73	88	60	74	68
ENSRNOG00000002167	5	11	3	8	17	50	4	10	12	14
ENSRNOG00000002168	0	0	0	0	0	0	0	0	0	0
ENSRNOG00000002169	1	1	2	2	2	2	2	0	0	0
ENSRNOG00000002171	136	237	151	201	289	153	218	162	200	59
ENSRNOG00000002174	0	0	0	0	3	0	0	0	0	0
ENSRNOG00000002175	186	244	179	167	338	220	245	271	239	11
ENSRNOG00000002176	158	221	151	138	295	201	229	199	209	119
ENSRNOG00000002177	468	588	437	446	734	508	550	533	570	401
ENSRNOG00000002178	333	375	305	352	561	354	353	387	362	619
ENSRNOG00000002180	205	304	218	198	363	253	338	298	238	119
ENSRNOG00000002181	194	240	206	227	294	213	271	207	225	229
ENSRNOG00000002182	1191	1632	1135	1237	1991	1505	1592	1700	1568	940
ENSRNOG00000002185	239	330	250	254	361	255	307	312	247	310
ENSRNOG00000002186	780	919	880	873	1228	952	973	851	761	1969
ENSRNOG00000002187	4	2	6	0	2	2	1	4	1	4
ENSRNOG00000002188	557	506	466	580	657	466	577	587	472	612
ENSRNOG00000002190	353	500	347	264	566	382	445	428	422	79
ENSRNOG00000002191	189	215	218	198	260	221	235	216	192	356
ENSRNOG00000002192	238	284	259	313	437	291	352	276	276	153
ENSRNOG00000002194	607	621	575	601	909	685	702	661	639	775
ENSRNOG00000002195	0	0	0	0	0	0	0	0	0	0
ENSRNOG00000002196	63	72	60	48	100	69	55	64	66	72
ENSRNOG00000002198	17	20	33	21	37	19	16	26	30	8
ENSRNOG00000002199	97	160	137	144	213	125	132	132	138	294
ENSRNOG00000002200	0	2	2	0	3	2	0	2	1	1
ENSRNOG00000002201	1	1	0	0	0	0	3	0	1	1
ENSRNOG00000002202	46	43	54	42	65	39	54	41	62	28
ENSRNOG00000002203	330	411	306	320	549	372	443	400	433	248
ENSRNOG00000002204	19	27	27	14	39	20	21	33	24	20
ENSRNOG00000002205	3788	4209	3835	3604	5436	3793	4187	4196	3611	6223
ENSRNOG00000002207	430	529	424	365	641	468	478	455	428	541
ENSRNOG00000002208	220	256	236	225	366	279	322	270	232	194
ENSRNOG00000002209	483	631	522	510	804	579	635	634	724	359
ENSRNOG00000002210	1871	2251	2242	2224	3415	2187	2492	2343	2243	3773
ENSRNOG00000002211	0	0	0	1	1	0	0	2	3	2
ENSRNOG00000002212	41	38	28	39	39	36	30	32	36	62
ENSRNOG00000002214	359	435	364	367	551	364	417	390	426	396
ENSRNOG00000002215	617	939	695	755	1175	855	850	855	673	517
ENSRNOG00000002216	575	730	578	578	861	642	676	587	581	735
ENSRNOG00000002217	34	46	47	73	57	46	49	50	33	42
ENSRNOG00000002218	778	783	760	733	1011	807	925	929	732	872
ENSRNOG00000002223	0	0	0	0	0	0	0	0	0	0
ENSRNOG00000002224	0	0	2	0	1	2	0	2	2	1
ENSRNOG00000002225	1493	2015	1353	1575	2491	1894	2023	1934	1904	522
ENSRNOG00000002227	562	829	592	546	1026	672	814	708	711	173
ENSRNOG00000002229	701	1012	748	833	1307	972	1001	1010	929	542
ENSRNOG00000002232	310	417	291	338	689	461	509	508	458	37
ENSRNOG00000002233	0	0	0	0	0	0	0	0	0	0
ENSRNOG00000002238	107	120	126	151	211	146	148	117	134	137
ENSRNOG00000002240	772	961	849	776	1241	936	892	881	820	1092
ENSRNOG00000002241	76	104	102	83	140	116	114	107	88	151
ENSRNOG00000002243	1	2	0	0	2	0	0	0	0	0
ENSRNOG00000002244	1019	1511	1068	1362	2264	1482	1427	1510	1438	671
ENSRNOG00000002246	3537	4097	3250	3577	5251	3534	3958	3807	3741	3667
ENSRNOG00000002247	250	356	270	268	422	306	301	296	310	343
ENSRNOG00000002248	1860	2515	1799	1875	3347	2363	2845	2601	2403	632
ENSRNOG00000002251	1142	1473	1222	1253	2078	1473	1594	1450	1352	1580
ENSRNOG00000002253	48	40	59	37	78	50	50	52	56	64
ENSRNOG00000002254	878	1188	857	824	1515	937	1074	1193	1082	553
ENSRNOG00000002255	1024	1213	938	1026	1472	1000	1091	1086	935	1904
ENSRNOG00000002256	2438	3098	2809	2798	4283	2607	3023	2936	2834	4198
ENSRNOG00000002258	1286	1727	1422	1313	2165	1441	1690	1546	1466	1568
ENSRNOG00000002262	812	1082	900	1002	1470	939	1005	972	883	1338
ENSRNOG00000002265	130	136	98	115	197	133	163	153	150	29
ENSRNOG00000002266	0	0	0	0	0	0	0	0	0	0
ENSRNOG00000002267	92	140	120	100	164	104	108	90	112	140
ENSRNOG00000002270	1840	2418	1875	2014	3274	2268	2403	1916	2099	1538
ENSRNOG00000002271	841	1125	878	958	1483	1008	1169	1056	1077	851
ENSRNOG00000002272	493	536	475	464	730	498	536	496	483	682
ENSRNOG00000002273	247	279	280	236	407	264	311	253	260	316
ENSRNOG00000002275	786	917	788	817	1345	897	1027	1034	945	785
ENSRNOG00000002276	42	63	38	21	66	57	48	48	53	3
ENSRNOG00000002277	1539	2193	1603	1600	2868	1966	2281	2098	2083	989
ENSRNOG00000002278	189	328	232	296	469	274	318	313	292	277
ENSRNOG00000002280	2680	3677	2587	2626	4542	2806	3428	3087	3379	1604
ENSRNOG00000002282	31	51	27	35	67	42	46	52	47	21
ENSRNOG00000002285	0	2	0	0	0	0	0	0	0	0
ENSRNOG00000002286	25	39	29	25	74	44	39	31	42	2
ENSRNOG00000002289	2	2	2	0	4	3	0	0	1	0
ENSRNOG00000002291	75	134	52	73	129	98	119	108	111	19
ENSRNOG00000002292	1095	1419	1173	1217	1871	1234	1500	1148	1169	1405
ENSRNOG00000002294	290	358	279	253	482	341	409	362	322	91
ENSRNOG00000002296	314	397	344	289	463	373	396	337	352	271
ENSRNOG00000002299	1	1	1	2	2	0	0	4	1	0
ENSRNOG00000002301	1910	2345	1912	1953	3279	2137	2570	2394	2238	1989
ENSRNOG00000002302	17	40	25	26	44	25	46	33	35	12
ENSRNOG00000002303	360	513	398	365	604	452	563	491	430	260
ENSRNOG00000002304	0	3	0	2	2	1	3	1	1	0
ENSRNOG00000002305	238	352	261	264	446	345	313	382	357	246
ENSRNOG00000002309	36	47	24	25	48	50	29	25	27	101
ENSRNOG00000002312	144	198	124	160	273	175	218	176	198	90
ENSRNOG00000002314	987	1273	1071	1105	1560	1007	1172	1234	1049	1569
ENSRNOG00000002316	14	11	19	11	14	12	19	11	7	17
ENSRNOG00000002318	1990	3245	2648	2544	4797	3386	3341	3110	3334	943
ENSRNOG00000002319	517	619	488	510	913	689	744	684	571	183
ENSRNOG00000002320	457	539	448	501	737	485	571	550	502	733
ENSRNOG00000002321	2	3	2	1	4	1	3	2	1	2
ENSRNOG00000002322	360	525	434	441	629	477	445	258	406	667
ENSRNOG00000002323	214	273	182	164	316	216	246	215	245	45
ENSRNOG00000002327	3	7	4	3	8	7	3	7	4	3
ENSRNOG00000002331	4	8	7	14	17	17	16	7	7	14
ENSRNOG00000002332	106	145	129	144	195	121	134	118	136	119
ENSRNOG00000002333	0	0	0	0	0	0	0	0	0	0
ENSRNOG00000002335	193	209	187	208	235	170	197	202	188	395
ENSRNOG00000002336	24	30	19	24	55	35	39	33	35	9
ENSRNOG00000002338	366	583	390	334	702	458	515	481	504	89
ENSRNOG00000002339	1013	1145	920	1066	1589	1100	1242	1253	1117	699
ENSRNOG00000002340	0	0	0	0	0	0	0	0	0	0
ENSRNOG00000002341	79	113	115	81	162	118	115	116	136	10
ENSRNOG00000002342	2036	2315	1958	2004	3085	2143	2382	2341	2116	2335
ENSRNOG00000002343	23674	21948	24043	20919	30969	22401	23567	23923	19939	51417
ENSRNOG00000002345	41	48	34	37	67	45	51	40	39	25
ENSRNOG00000002346	0	8	2	4	2	0	3	1	5	2
ENSRNOG00000002347	1349	1393	1402	1470	2104	1442	1764	1792	1454	863
ENSRNOG00000002349	858	1196	760	697	1465	1035	1203	1108	1168	224
ENSRNOG00000002350	9	4	5	4	7	1	5	7	4	8
ENSRNOG00000002352	751	737	772	643	1089	728	841	752	717	1125
ENSRNOG00000002353	1389	1749	1311	1248	2316	1722	1809	1753	1711	516
ENSRNOG00000002355	77	382	149	230	243	213	245	196	200	77
ENSRNOG00000002358	736	1032	862	981	1390	980	932	891	798	1026
ENSRNOG00000002360	739	912	603	632	1131	762	816	768	837	211
ENSRNOG00000002361	240	276	232	249	410	288	301	327	286	109
ENSRNOG00000002364	1729	2346	1712	2061	2741	2074	2228	2111	1975	2168
ENSRNOG00000002365	1684	2607	1664	1927	3073	1689	2014	1537	1903	2681
ENSRNOG00000002368	390	511	428	408	760	464	559	521	489	197
ENSRNOG00000002369	318	457	356	266	697	409	370	459	444	167
ENSRNOG00000002372	49	73	56	48	107	76	76	55	75	38
ENSRNOG00000002373	483	665	539	544	917	654	707	671	593	376
ENSRNOG00000002376	3924	5082	3844	4174	6498	4973	5647	5156	4846	3192
ENSRNOG00000002378	1783	1733	1577	1655	2347	1809	1986	1799	1714	2003
ENSRNOG00000002379	0	0	0	0	0	0	0	0	0	1
ENSRNOG00000002381	9	9	12	6	21	21	12	11	21	3
ENSRNOG00000002382	104	305	114	215	181	149	174	88	84	209
ENSRNOG00000002385	41	91	84	67	67	75	63	56	53	68
ENSRNOG00000002387	412	425	350	407	613	425	427	373	371	550
ENSRNOG00000002388	1121	1422	1208	1205	1946	1405	1483	1236	1323	1180
ENSRNOG00000002389	3721	4447	3464	3893	5597	3747	4156	4079	3881	4171
ENSRNOG00000002390	2517	2688	2789	2519	3842	2823	2815	2546	2518	5244
ENSRNOG00000002391	1	5	2	0	3	1	0	2	1	2
ENSRNOG00000002393	3491	4177	3432	3806	5758	4239	4603	4242	4069	3657
ENSRNOG00000002394	1897	2585	1922	1937	3312	2149	2519	2342	2327	1673
ENSRNOG00000002396	7	10	10	9	25	8	13	13	9	2
ENSRNOG00000002397	271	381	324	295	524	360	362	413	384	82
ENSRNOG00000002402	2	1	0	0	1	0	2	1	1	0
ENSRNOG00000002403	797	1100	695	829	1525	831	1069	832	949	164
ENSRNOG00000002407	329	494	340	340	585	403	381	432	434	187
ENSRNOG00000002408	11	11	11	5	19	9	12	12	6	1
ENSRNOG00000002412	16	14	16	12	21	22	23	19	14	46
ENSRNOG00000002413	206	233	201	277	340	245	222	186	221	327
ENSRNOG00000002414	46	75	40	42	91	53	66	63	46	4
ENSRNOG00000002415	37	60	33	23	68	44	49	33	44	8
ENSRNOG00000002417	1	9	0	11	8	8	4	4	2	1
ENSRNOG00000002418	258	327	231	287	358	309	323	332	255	128
ENSRNOG00000002419	35648	67165	41816	57187	80166	57140	57485	56521	53592	41435
ENSRNOG00000002420	554	742	602	642	1051	639	772	658	704	551
ENSRNOG00000002423	449	602	563	589	905	579	602	609	594	427
ENSRNOG00000002425	170	186	210	199	348	215	242	205	237	364
ENSRNOG00000002428	27	46	26	31	42	28	31	12	25	21
ENSRNOG00000002429	4	4	6	4	14	3	11	3	4	2
ENSRNOG00000002433	2606	3048	2360	2277	4346	3045	3220	3163	3115	999
ENSRNOG00000002434	253	413	357	333	631	300	334	387	340	359
ENSRNOG00000002436	449	598	456	544	909	548	702	568	711	717
ENSRNOG00000002440	303	351	363	370	495	367	413	409	360	656
ENSRNOG00000002443	157	217	163	136	284	212	175	186	207	38
ENSRNOG00000002449	1596	1976	1757	1783	2741	1820	2100	1834	1835	2617
ENSRNOG00000002450	194	180	188	186	232	165	188	194	171	289
ENSRNOG00000002451	0	0	0	1	0	1	0	0	1	0
ENSRNOG00000002452	311	417	336	337	610	382	455	378	347	575
ENSRNOG00000002453	403	512	413	428	664	407	499	421	517	488
ENSRNOG00000002454	296	346	241	292	504	276	377	292	333	266
ENSRNOG00000002456	11	38	16	12	40	29	24	38	27	8
ENSRNOG00000002458	152	175	114	125	214	135	179	176	209	118
ENSRNOG00000002459	117	100	88	95	161	109	116	97	98	93
ENSRNOG00000002460	2	2	0	0	1	0	0	3	0	1
ENSRNOG00000002461	2412	3444	2212	2846	5317	3098	3483	2911	3548	747
ENSRNOG00000002462	42	41	20	26	47	25	36	37	27	59
ENSRNOG00000002463	561	655	584	604	964	680	676	706	687	334
ENSRNOG00000002467	6440	6737	6423	6556	9524	6949	7406	7278	6357	9693
ENSRNOG00000002468	226	387	218	173	413	315	329	306	364	34
ENSRNOG00000002469	110	125	85	126	170	124	151	131	148	36
ENSRNOG00000002470	91	79	73	76	131	65	84	86	75	87
ENSRNOG00000002471	19	14	14	15	13	16	14	17	11	9
ENSRNOG00000002473	287	414	297	305	521	389	434	368	397	122
ENSRNOG00000002474	332	498	383	300	471	345	355	420	278	269
ENSRNOG00000002475	2	0	2	1	1	1	2	1	3	1
ENSRNOG00000002478	305	376	348	303	500	340	343	375	366	307
ENSRNOG00000002480	213	333	282	238	453	308	333	312	328	203
ENSRNOG00000002484	0	0	0	0	0	0	0	0	1	0
ENSRNOG00000002486	0	0	0	0	1	0	0	0	0	1
ENSRNOG00000002487	2	1	1	3	1	1	1	3	3	2
ENSRNOG00000002488	479	628	501	544	812	603	679	738	605	328
ENSRNOG00000002491	4	8	6	4	10	2	2	4	2	2
ENSRNOG00000002495	0	0	0	0	0	0	0	0	0	0
ENSRNOG00000002496	197	205	136	115	271	232	227	226	205	32
ENSRNOG00000002497	0	0	0	0	0	0	0	0	0	0
ENSRNOG00000002501	24	13	68	57	21	35	44	33	30	23
ENSRNOG00000002504	13	3	11	17	5	22	10	10	8	7
ENSRNOG00000002505	7	10	9	3	16	11	13	6	10	8
ENSRNOG00000002506	825	1044	780	747	1445	965	1138	1064	1027	286
ENSRNOG00000002509	1577	1943	1472	1363	2664	2003	2034	2041	1983	283
ENSRNOG00000002511	25	39	25	35	38	38	42	24	28	14
ENSRNOG00000002512	175	188	187	144	272	237	233	231	223	61
ENSRNOG00000002514	304	455	293	313	561	433	492	442	396	234
ENSRNOG00000002515	192	257	146	168	338	209	253	282	258	12
ENSRNOG00000002516	634	788	741	684	1276	877	869	834	827	562
ENSRNOG00000002517	0	0	2	0	1	0	0	0	0	0
ENSRNOG00000002519	298	457	314	293	570	369	369	408	382	54
ENSRNOG00000002520	671	1052	755	864	1298	883	917	876	787	1174
ENSRNOG00000002523	1773	2687	2068	2133	3417	2389	2692	2464	2367	2324
ENSRNOG00000002524	532	968	598	769	1192	784	819	758	762	517
ENSRNOG00000002525	21	25	20	105	24	27	77	105	18	7
ENSRNOG00000002529	1065	1237	923	1067	1630	1082	1211	1253	1165	1060
ENSRNOG00000002531	0	1	1	3	3	1	1	4	3	1
ENSRNOG00000002532	0	0	0	0	0	0	0	0	0	0
ENSRNOG00000002535	0	1	0	0	0	0	0	0	0	0
ENSRNOG00000002536	692	819	720	735	1186	784	870	811	734	885
ENSRNOG00000002537	16	28	20	15	47	40	24	23	25	1
ENSRNOG00000002538	129	180	147	137	223	180	165	216	137	37
ENSRNOG00000002539	0	0	0	0	0	1	0	0	0	0
ENSRNOG00000002540	4	7	4	9	26	5	10	2	7	15
ENSRNOG00000002541	572	830	566	631	1054	690	793	715	873	177
ENSRNOG00000002542	190	281	213	224	386	271	297	270	281	199
ENSRNOG00000002543	57	88	40	60	107	70	80	73	69	42
ENSRNOG00000002544	5545	6903	5325	5949	9004	6163	6997	7021	6605	6282
ENSRNOG00000002545	1444	1768	1387	1498	2326	1510	1725	1637	1698	1524
ENSRNOG00000002546	469	563	506	542	805	492	546	527	476	749
ENSRNOG00000002548	8	17	2	18	11	5	6	3	15	3
ENSRNOG00000002549	32	22	20	16	37	33	34	23	23	49
ENSRNOG00000002550	713	1084	673	636	1366	871	1056	1016	936	50
ENSRNOG00000002553	1102	1365	1148	1104	1818	1274	1344	1222	1215	1136
ENSRNOG00000002555	0	0	1	0	2	1	0	0	0	1
ENSRNOG00000002556	447	519	411	496	745	492	560	543	493	478
ENSRNOG00000002560	5	1	0	0	1	0	1	3	2	3
ENSRNOG00000002563	559	658	594	528	886	604	606	606	596	1068
ENSRNOG00000002564	0	0	1	0	0	0	0	0	0	0
ENSRNOG00000002565	1492	2113	1424	1549	2680	1874	2382	2299	2053	920
ENSRNOG00000002566	2	4	2	3	4	5	3	2	3	2
ENSRNOG00000002568	14	27	25	25	41	29	28	22	21	26
ENSRNOG00000002569	537	535	479	491	754	485	542	588	508	747
ENSRNOG00000002571	1	3	3	4	1	2	3	1	2	1
ENSRNOG00000002572	2399	2570	2213	2478	3418	2337	2504	2714	2379	3129
ENSRNOG00000002574	135	142	161	162	252	172	153	159	154	212
ENSRNOG00000002575	744	961	772	774	1231	901	919	957	788	1072
ENSRNOG00000002578	0	0	0	0	0	0	0	0	0	0
ENSRNOG00000002579	2033	2647	1808	1883	3236	2529	2862	2804	2614	788
ENSRNOG00000002580	361	382	359	359	580	388	444	478	398	416
ENSRNOG00000002582	0	0	1	0	0	0	0	0	0	0
ENSRNOG00000002583	0	1	0	0	2	0	0	0	0	0
ENSRNOG00000002585	819	1111	777	769	1393	903	1050	910	1021	614
ENSRNOG00000002587	53	72	61	72	83	71	75	76	60	75
ENSRNOG00000002588	478	622	500	519	838	662	673	621	604	245
ENSRNOG00000002592	63	84	61	51	101	66	73	95	68	15
ENSRNOG00000002593	236	257	222	175	367	248	283	234	255	46
ENSRNOG00000002595	1411	2079	1312	1280	2340	1656	1887	1841	1756	747
ENSRNOG00000002597	0	0	0	0	0	0	0	0	0	0
ENSRNOG00000002598	0	0	0	0	1	0	0	0	0	0
ENSRNOG00000002599	36	27	38	23	37	24	32	29	24	51
ENSRNOG00000002602	0	1	0	0	0	0	0	0	0	1
ENSRNOG00000002607	40	33	25	47	62	48	49	44	53	12
ENSRNOG00000002609	154	225	201	160	277	211	227	222	188	76
ENSRNOG00000002610	1195	1586	1321	1290	2086	1423	1436	1469	1402	1514
ENSRNOG00000002612	182	217	174	215	303	198	238	226	195	192
ENSRNOG00000002615	811	960	829	883	1203	825	1014	987	886	1395
ENSRNOG00000002616	2	2	0	3	0	1	5	4	1	4
ENSRNOG00000002618	2141	3231	2411	2503	4041	2784	3080	2955	2589	2359
ENSRNOG00000002624	1	4	0	4	3	8	3	1	1	0
ENSRNOG00000002625	130	264	151	100	265	174	188	234	215	27
ENSRNOG00000002626	706	822	627	633	1091	697	863	808	748	611
ENSRNOG00000002627	1078	1318	1028	1056	1753	1216	1300	1112	1232	1178
ENSRNOG00000002628	0	0	0	0	0	0	0	0	0	0
ENSRNOG00000002630	1097	1370	1101	1244	1849	1211	1290	1293	1209	1424
ENSRNOG00000002632	2764	3000	2705	2800	4277	2904	3148	2888	2671	5223
ENSRNOG00000002635	733	750	657	663	910	785	783	750	714	1377
ENSRNOG00000002636	675	826	802	645	1239	921	918	1075	896	366
ENSRNOG00000002640	0	2	1	1	0	0	0	0	0	0
ENSRNOG00000002641	0	0	0	0	0	0	0	0	0	0
ENSRNOG00000002642	4417	4863	4144	4470	6146	4007	4347	4548	4131	6396
ENSRNOG00000002643	389	516	402	386	628	460	552	452	417	501
ENSRNOG00000002644	358	396	286	362	573	340	412	340	364	412
ENSRNOG00000002645	328	358	357	305	511	393	383	389	348	295
ENSRNOG00000002652	1510	1910	1483	1623	2415	1903	1943	1932	1742	1350
ENSRNOG00000002653	356	503	358	370	623	442	470	419	467	413
ENSRNOG00000002654	516	681	479	452	850	606	681	591	653	140
ENSRNOG00000002657	50	84	40	68	98	63	75	58	65	33
ENSRNOG00000002659	27	21	26	28	25	38	22	29	20	19
ENSRNOG00000002660	2162	2503	2156	2399	3269	2359	2605	2477	2179	2431
ENSRNOG00000002661	0	0	0	0	1	0	0	1	1	0
ENSRNOG00000002662	256	290	221	228	383	252	253	267	233	392
ENSRNOG00000002664	1036	1493	1242	1276	1971	1155	1538	1205	1311	1768
ENSRNOG00000002667	151	194	127	194	238	172	182	204	171	152
ENSRNOG00000002669	1958	2554	1862	2138	3427	2608	2741	2460	2238	1458
ENSRNOG00000002671	2718	2883	2705	2657	4036	2803	2969	2833	2491	5714
ENSRNOG00000002680	4143	5590	4109	4750	8363	5203	5653	5471	5837	3212
ENSRNOG00000002682	481	701	596	580	966	636	624	664	646	609
ENSRNOG00000002691	0	0	0	0	1	2	0	0	1	0
ENSRNOG00000002693	1883	1888	1877	1829	2616	1936	2014	2000	1809	4044
ENSRNOG00000002695	660	551	507	645	907	532	623	600	659	833
ENSRNOG00000002697	384	454	353	433	622	494	448	450	401	587
ENSRNOG00000002699	0	0	0	0	0	0	0	0	0	0
ENSRNOG00000002701	5	3	2	2	5	4	5	2	6	4
ENSRNOG00000002705	1790	2337	1995	1894	2989	1954	2262	2441	2204	1950
ENSRNOG00000002708	751	1168	922	958	1506	1081	1124	1300	1045	547
ENSRNOG00000002710	673	1009	734	619	1169	928	948	846	873	272
ENSRNOG00000002711	26	39	23	32	43	30	33	28	26	17
ENSRNOG00000002712	0	0	0	0	0	0	0	1	1	1
ENSRNOG00000002713	195	251	192	202	297	226	245	231	219	283
ENSRNOG00000002714	326	404	381	389	524	445	486	416	435	685
ENSRNOG00000002718	1	1	0	1	1	0	0	1	1	1
ENSRNOG00000002721	1452	1376	1461	1301	2028	1502	1510	1462	1225	3048
ENSRNOG00000002722	3022	3310	3433	3066	5244	3675	4028	4421	3792	2649
ENSRNOG00000002723	2	5	6	283	9	16	68	70	17	7
ENSRNOG00000002724	826	982	917	824	1299	917	950	1017	848	1327
ENSRNOG00000002726	0	0	0	0	0	0	0	0	0	0
ENSRNOG00000002728	18	13	17	12	16	11	19	15	20	10
ENSRNOG00000002730	304	592	569	454	848	474	542	458	498	175
ENSRNOG00000002731	5	9	6	6	6	5	4	5	8	2
ENSRNOG00000002733	0	0	0	0	0	0	0	0	0	0
ENSRNOG00000002734	246	267	172	172	343	244	291	256	262	152
ENSRNOG00000002735	1683	2300	1759	1974	3114	2006	2415	2164	2274	991
ENSRNOG00000002736	395	530	365	426	608	438	462	485	536	269
ENSRNOG00000002737	2281	2244	2177	2267	3276	2421	2608	2440	2225	2685
ENSRNOG00000002746	7312	8736	7167	6621	10996	8166	8984	9135	8205	4008
ENSRNOG00000002748	284	418	295	350	574	326	337	358	366	382
ENSRNOG00000002749	6432	8495	6329	6477	11106	7517	8657	8051	8150	4280
ENSRNOG00000002750	203	381	203	186	459	332	355	324	360	18
ENSRNOG00000002751	494	631	411	375	809	565	602	578	644	83
ENSRNOG00000002753	4933	5872	4407	4749	8375	6855	6179	6960	5777	2380
ENSRNOG00000002754	0	0	1	1	1	1	1	6	0	2
ENSRNOG00000002755	13225	17173	12395	12655	21478	14010	16462	16169	16703	7472
ENSRNOG00000002757	341	417	356	361	574	382	459	441	327	445
ENSRNOG00000002759	419	489	407	442	633	440	503	469	409	644
ENSRNOG00000002760	0	0	0	0	0	0	0	1	0	0
ENSRNOG00000002763	1019	1490	1107	1151	2090	1366	1527	1352	1392	403
ENSRNOG00000002764	280	358	312	339	457	309	349	335	317	312
ENSRNOG00000002767	137	205	123	155	277	192	178	163	186	123
ENSRNOG00000002768	13	10	24	10	13	12	9	13	9	20
ENSRNOG00000002771	0	0	0	0	0	0	0	0	0	0
ENSRNOG00000002773	7700	10057	7207	8044	12032	7638	9927	10215	9115	7167
ENSRNOG00000002775	232	325	242	235	423	222	300	254	279	225
ENSRNOG00000002776	0	3	5	14	4	7	0	2	5	1
ENSRNOG00000002778	203	267	204	194	299	254	235	246	203	386
ENSRNOG00000002781	436	513	399	408	713	525	533	499	444	535
ENSRNOG00000002782	0	1	0	0	0	0	0	0	0	0
ENSRNOG00000002783	58	111	59	59	127	93	96	93	87	27
ENSRNOG00000002784	4	16	4	10	13	7	8	11	6	1
ENSRNOG00000002789	0	0	0	0	0	0	0	0	0	0
ENSRNOG00000002790	193	280	181	171	383	246	272	263	253	41
ENSRNOG00000002791	89	122	86	81	163	100	146	116	133	11
ENSRNOG00000002792	0	1	1	20	2	2	7	6	2	1
ENSRNOG00000002793	106	132	126	129	202	121	116	121	152	121
ENSRNOG00000002794	12	14	25	227	29	43	60	448	7	54
ENSRNOG00000002795	612	766	660	651	979	842	941	749	694	708
ENSRNOG00000002797	97	176	115	100	181	147	154	166	125	52
ENSRNOG00000002800	410	489	467	431	660	448	450	462	436	501
ENSRNOG00000002802	2	8	5	494	8	6	166	42	4	7
ENSRNOG00000002803	403	623	436	428	799	467	530	511	572	144
ENSRNOG00000002807	2102	2791	2324	2527	4109	2569	2821	2627	2633	2505
ENSRNOG00000002810	99	144	109	171	276	173	204	151	195	146
ENSRNOG00000002811	40	62	28	53	72	43	36	41	38	58
ENSRNOG00000002812	0	0	0	0	0	1	0	0	0	0
ENSRNOG00000002813	216	268	254	226	406	225	288	289	256	321
ENSRNOG00000002814	34	41	53	48	72	34	48	50	39	86
ENSRNOG00000002815	4	13	6	13	12	16	15	7	7	5
ENSRNOG00000002818	1244	1536	1306	1276	2122	1462	1708	1428	1529	1769
ENSRNOG00000002820	2	8	9	14	9	36	14	9	14	3
ENSRNOG00000002821	645	976	848	908	1355	971	1033	1040	920	583
ENSRNOG00000002823	1627	2159	1639	1694	2767	1795	2146	1958	2070	1144
ENSRNOG00000002824	93	128	97	86	152	120	112	130	129	24
ENSRNOG00000002826	81	142	85	86	163	109	116	106	107	54
ENSRNOG00000002827	3135	3632	2931	2831	4701	3345	3944	3834	3450	2508
ENSRNOG00000002828	351	534	376	458	647	468	519	433	475	462
ENSRNOG00000002829	0	0	0	1	0	4	0	0	0	0
ENSRNOG00000002831	40	61	38	42	81	65	42	50	42	50
ENSRNOG00000002832	164	258	180	187	310	246	223	194	224	106
ENSRNOG00000002833	1012	1507	895	863	1912	1296	1584	1402	1437	162
ENSRNOG00000002834	2	1	0	1	0	3	1	2	1	2
ENSRNOG00000002835	2263	2891	2255	2196	3740	2537	2817	2417	2610	2201
ENSRNOG00000002838	397	449	393	433	609	427	428	449	396	643
ENSRNOG00000002839	394	469	380	362	566	391	434	391	431	339
ENSRNOG00000002840	19504	21510	19893	20088	30328	21494	23205	22043	19768	34388
ENSRNOG00000002841	2389	3181	2090	2440	4169	3044	3449	3465	3246	492
ENSRNOG00000002843	6	10	6	10	6	7	6	18	2	5
ENSRNOG00000002844	37	57	42	47	60	41	54	63	38	36
ENSRNOG00000002845	0	0	0	0	0	0	0	0	0	0
ENSRNOG00000002848	935	1297	1047	999	1786	1102	1235	1139	1191	687
ENSRNOG00000002851	320	385	357	364	527	384	468	376	382	632
ENSRNOG00000002852	232	235	181	225	323	177	240	251	201	175
ENSRNOG00000002855	810	1070	916	839	1378	956	1053	1032	1034	968
ENSRNOG00000002858	0	0	0	0	0	0	0	0	0	0
ENSRNOG00000002860	398	507	454	455	681	496	490	522	484	658
ENSRNOG00000002862	331	487	264	237	619	452	474	429	490	5
ENSRNOG00000002863	58	81	33	36	76	61	77	52	60	5
ENSRNOG00000002864	833	1076	892	909	1444	1037	1165	1003	1031	671
ENSRNOG00000002866	15	14	13	18	28	17	13	29	21	18
ENSRNOG00000002871	627	812	610	469	1197	848	802	830	805	209
ENSRNOG00000002873	0	2	2	6	5	1	2	3	4	1
ENSRNOG00000002874	866	1131	841	904	1440	958	1006	1061	1020	992
ENSRNOG00000002875	1005	1253	1005	948	1706	1167	1289	1306	1187	636
ENSRNOG00000002876	23	45	28	33	57	40	50	40	49	39
ENSRNOG00000002877	4931	6606	4622	4728	8206	5721	6424	6133	6057	3534
ENSRNOG00000002878	1	2	1	7	2	1	4	5	1	9
ENSRNOG00000002879	1183	1289	1206	1251	1933	1300	1348	1416	1258	1419
ENSRNOG00000002881	216	387	199	288	502	304	363	282	347	77
ENSRNOG00000002882	423	525	420	455	771	530	623	549	467	320
ENSRNOG00000002883	201	213	220	209	317	229	239	225	228	276
ENSRNOG00000002884	298	356	299	275	451	299	326	318	347	296
ENSRNOG00000002886	5172	6184	4704	5037	8321	5897	6577	6431	5857	3283
ENSRNOG00000002889	1	0	1	0	2	0	0	0	0	0
ENSRNOG00000002890	27	45	33	24	51	50	45	59	45	17
ENSRNOG00000002894	881	1084	884	886	1416	1101	1108	994	1025	805
ENSRNOG00000002895	152	183	175	165	260	202	192	192	168	319
ENSRNOG00000002896	1131	1392	1203	1204	1745	1263	1346	1284	1138	2060
ENSRNOG00000002898	202	260	207	202	293	200	235	205	211	273
ENSRNOG00000002899	361	439	352	334	619	385	469	456	441	244
ENSRNOG00000002903	194	286	168	213	350	207	256	234	228	127
ENSRNOG00000002904	21	35	26	22	51	30	24	24	31	15
ENSRNOG00000002905	6	11	4	19	13	8	8	9	4	6
ENSRNOG00000002906	0	0	0	0	0	0	0	0	0	0
ENSRNOG00000002907	1178	1489	1055	1111	1965	1560	1529	1543	1548	375
ENSRNOG00000002908	916	1057	959	1099	1435	1048	1156	1151	1110	1473
ENSRNOG00000002909	0	0	0	0	0	0	0	0	0	0
ENSRNOG00000002911	5	3	4	3	4	6	8	4	5	2
ENSRNOG00000002912	378	523	425	457	723	441	537	467	435	390
ENSRNOG00000002914	647	715	733	626	989	752	744	814	704	1122
ENSRNOG00000002915	222	260	224	224	333	276	286	243	228	301
ENSRNOG00000002916	39	26	7	19	67	17	21	32	6	20
ENSRNOG00000002917	234	464	309	311	587	408	448	412	373	113
ENSRNOG00000002918	6	23	4	3	8	3	14	5	2	5
ENSRNOG00000002919	6345	12875	6321	9567	14071	10234	9674	10480	8740	7864
ENSRNOG00000002921	0	0	0	0	0	0	0	0	0	0
ENSRNOG00000002922	55	74	60	53	82	45	50	56	54	60
ENSRNOG00000002923	0	0	0	0	0	0	0	0	0	0
ENSRNOG00000002925	1	0	1	3	1	2	0	3	1	4
ENSRNOG00000002926	333	437	349	403	594	425	454	475	399	591
ENSRNOG00000002928	1953	1943	1938	2053	2677	1933	1985	2026	1690	3623
ENSRNOG00000002930	50	63	81	102	117	102	69	82	76	82
ENSRNOG00000002932	386	549	405	401	738	555	551	547	496	200
ENSRNOG00000002934	20694	22746	20101	20716	30807	22019	24439	23860	22440	23746
ENSRNOG00000002935	3103	4151	3255	3644	5258	3700	4030	3985	3688	3367
ENSRNOG00000002936	4	2	6	0	3	2	2	0	3	5
ENSRNOG00000002937	13	6	6	10	9	15	12	13	18	22
ENSRNOG00000002940	2597	3420	2504	2489	4303	3170	3561	3344	3363	1680
ENSRNOG00000002941	4163	5427	3419	3689	6883	4912	5541	5446	5741	255
ENSRNOG00000002943	473	516	541	460	718	502	564	552	485	929
ENSRNOG00000002944	208	237	242	209	350	233	252	226	249	370
ENSRNOG00000002946	51	76	64	63	67	63	65	94	42	53
ENSRNOG00000002947	34	114	42	181	185	77	135	50	53	59
ENSRNOG00000002948	158	183	133	163	257	171	201	173	171	78
ENSRNOG00000002949	1235	1410	1343	1255	1885	1326	1387	1427	1307	1824
ENSRNOG00000002950	29	31	21	18	42	34	36	20	30	50
ENSRNOG00000002951	1	0	3	0	4	2	1	1	2	0
ENSRNOG00000002953	11	25	17	17	29	20	31	18	13	1
ENSRNOG00000002956	896	1160	1010	1017	1451	988	1171	1066	996	1069
ENSRNOG00000002959	51	83	70	64	100	81	105	71	93	9
ENSRNOG00000002960	193	264	204	187	293	190	250	190	209	357
ENSRNOG00000002963	27	43	28	27	47	36	36	32	21	33
ENSRNOG00000002964	0	1	0	2	1	0	4	0	0	2
ENSRNOG00000002968	1	5	3	4	4	3	12	1	2	5
ENSRNOG00000002969	1034	1426	1091	1182	2002	1422	1429	1302	1234	508
ENSRNOG00000002970	37	65	49	41	51	51	63	47	55	84
ENSRNOG00000002972	12	10	4	11	16	11	13	13	8	2
ENSRNOG00000002974	3	4	1	4	8	1	1	2	5	0
ENSRNOG00000002975	0	0	1	0	0	0	0	0	0	0
ENSRNOG00000002976	19	22	12	20	31	12	18	19	12	10
ENSRNOG00000002977	697	846	725	664	1134	758	849	788	786	614
ENSRNOG00000002978	8	9	9	11	9	6	11	5	9	10
ENSRNOG00000002979	17	32	19	33	39	31	33	35	33	36
ENSRNOG00000002980	408	604	472	474	816	497	615	542	526	376
ENSRNOG00000002981	88	146	83	125	147	123	90	111	88	98
ENSRNOG00000002983	180	298	199	213	409	310	329	228	263	72
ENSRNOG00000002984	9	12	12	10	13	6	18	6	5	8
ENSRNOG00000002985	126	180	132	128	207	142	153	170	163	62
ENSRNOG00000002986	64	71	48	61	113	63	81	54	85	67
ENSRNOG00000002989	1178	1449	1257	1277	1939	1491	1578	1516	1387	1229
ENSRNOG00000002991	79	117	90	75	125	105	88	109	109	45
ENSRNOG00000002993	1242	1771	1337	1451	2460	1560	1802	1679	1623	589
ENSRNOG00000002994	42	49	32	35	60	38	37	38	40	59
ENSRNOG00000002997	1442	1587	1519	1588	2170	1732	1672	1743	1577	3163
ENSRNOG00000002999	383	453	408	402	571	430	459	396	409	798
ENSRNOG00000003003	751	884	715	698	1172	852	856	843	862	669
ENSRNOG00000003005	404	477	463	517	683	507	530	513	502	894
ENSRNOG00000003008	0	0	0	0	0	0	0	0	0	0
ENSRNOG00000003009	0	1	0	0	0	0	0	0	0	0
ENSRNOG00000003011	410	390	435	375	516	384	428	367	329	998
ENSRNOG00000003013	133	213	142	145	228	148	189	167	187	97
ENSRNOG00000003014	682	827	614	702	1010	686	745	745	683	635
ENSRNOG00000003018	341	508	388	483	711	425	520	333	414	573
ENSRNOG00000003019	541	779	615	650	1069	719	799	731	729	448
ENSRNOG00000003020	5	2	3	7	3	8	6	6	8	5
ENSRNOG00000003021	0	0	0	0	0	0	0	0	0	0
ENSRNOG00000003025	1598	1847	1573	1543	2487	1759	1979	1873	1860	1232
ENSRNOG00000003026	637	802	654	647	1092	729	765	650	645	1233
ENSRNOG00000003027	0	0	0	0	0	0	0	0	0	0
ENSRNOG00000003028	179	195	229	178	263	231	268	249	205	246
ENSRNOG00000003029	6561	8142	7250	7659	10720	7445	8426	9079	7512	13036
ENSRNOG00000003030	2	4	0	0	1	1	0	0	2	0
ENSRNOG00000003031	283	377	211	231	510	409	425	389	437	21
ENSRNOG00000003033	167	242	174	189	288	249	210	172	166	267
ENSRNOG00000003035	0	0	0	0	0	0	0	0	0	0
ENSRNOG00000003038	47	63	50	58	107	83	48	53	74	13
ENSRNOG00000003039	0	0	0	0	0	0	1	0	0	0
ENSRNOG00000003041	14	32	26	21	44	27	25	31	31	16
ENSRNOG00000003042	490	473	459	454	680	529	544	478	434	509
ENSRNOG00000003048	625	740	572	601	914	625	629	638	592	730
ENSRNOG00000003049	873	765	684	733	1121	924	938	764	770	1567
ENSRNOG00000003050	3770	4400	3957	4153	5924	4624	4903	4436	4426	4876
ENSRNOG00000003052	201	196	172	181	295	199	210	213	197	308
ENSRNOG00000003054	131	172	135	132	230	172	186	169	163	55
ENSRNOG00000003059	1	7	6	6	7	4	2	4	1	4
ENSRNOG00000003062	130	166	166	177	226	178	191	175	173	183
ENSRNOG00000003063	333	430	317	374	592	435	493	501	441	145
ENSRNOG00000003064	31	47	36	41	54	41	44	39	31	44
ENSRNOG00000003065	2283	2636	2184	2276	3775	2556	2757	2632	2504	2467
ENSRNOG00000003066	131	229	158	174	232	198	237	211	162	143
ENSRNOG00000003067	2	9	1	4	10	6	3	7	4	1
ENSRNOG00000003068	56	86	61	63	89	72	72	63	60	100
ENSRNOG00000003069	105	226	116	184	288	173	169	210	158	95
ENSRNOG00000003070	98	135	131	110	187	123	132	131	122	128
ENSRNOG00000003071	1506	1810	1448	1560	2584	1593	1830	1717	1647	1611
ENSRNOG00000003073	273	365	167	269	430	296	407	388	287	28
ENSRNOG00000003075	202	239	193	217	336	197	243	226	210	212
ENSRNOG00000003076	486	575	548	509	794	574	694	614	552	643
ENSRNOG00000003078	1269	1428	1226	1267	1962	1308	1514	1448	1289	1603
ENSRNOG00000003080	0	0	0	0	0	0	0	0	0	0
ENSRNOG00000003081	57	92	62	64	115	84	82	76	77	106
ENSRNOG00000003084	1570	1901	1612	1609	2686	1992	2199	1909	1831	1956
ENSRNOG00000003085	0	0	0	0	1	0	0	0	0	0
ENSRNOG00000003086	70	65	77	86	119	60	84	78	65	167
ENSRNOG00000003088	806	1083	983	787	1484	1099	1068	1102	1023	396
ENSRNOG00000003089	0	0	0	0	1	0	0	0	0	0
ENSRNOG00000003094	0	2	1	1	0	0	1	2	1	0
ENSRNOG00000003095	0	0	0	0	0	0	1	1	2	2
ENSRNOG00000003096	14	28	8	14	32	23	13	8	22	10
ENSRNOG00000003098	429	645	485	445	759	498	561	252	487	649
ENSRNOG00000003099	1665	1922	1654	1670	2571	1940	2056	2028	1950	2046
ENSRNOG00000003100	106	143	134	118	164	140	126	145	137	182
ENSRNOG00000003103	157	243	201	196	284	213	278	211	233	76
ENSRNOG00000003104	764	945	754	762	1178	863	802	935	725	1171
ENSRNOG00000003105	2366	2889	2600	2688	4322	2494	3146	2156	2667	3763
ENSRNOG00000003108	478	426	444	455	949	706	447	636	460	895
ENSRNOG00000003109	120	199	171	158	246	110	171	135	146	573
ENSRNOG00000003110	0	0	0	0	0	0	0	0	0	0
ENSRNOG00000003111	152	176	143	159	224	175	169	168	166	253
ENSRNOG00000003112	0	3	1	0	1	0	0	0	1	0
ENSRNOG00000003114	296	311	269	305	521	324	353	305	305	430
ENSRNOG00000003115	0	0	0	0	0	0	0	0	0	0
ENSRNOG00000003116	161	198	185	171	286	234	209	213	185	195
ENSRNOG00000003117	2105	2377	2023	2061	3159	2204	2452	2260	2209	3063
ENSRNOG00000003119	0	1	1	0	1	0	1	1	1	1
ENSRNOG00000003120	302	553	350	482	857	517	558	457	474	391
ENSRNOG00000003121	1445	1618	1433	1399	2107	1509	1787	1677	1426	1712
ENSRNOG00000003122	178	186	163	162	255	202	195	222	167	215
ENSRNOG00000003123	762	900	750	834	1203	894	965	968	786	785
ENSRNOG00000003125	1657	1793	1956	1672	2477	1837	1908	1895	1634	3374
ENSRNOG00000003127	151	159	148	153	236	151	162	156	148	218
ENSRNOG00000003129	135	199	163	166	272	204	197	192	208	123
ENSRNOG00000003131	743	954	829	814	1313	915	960	885	819	835
ENSRNOG00000003132	1	0	1	1	0	0	1	1	1	1
ENSRNOG00000003133	0	0	0	0	0	0	0	0	0	0
ENSRNOG00000003134	994	1361	880	765	1819	1306	1285	1288	1343	48
ENSRNOG00000003135	1	2	2	1	1	2	3	0	1	5
ENSRNOG00000003136	5	8	6	14	13	10	10	7	10	13
ENSRNOG00000003137	0	0	0	0	0	0	1	0	0	0
ENSRNOG00000003138	9	9	22	16	27	15	9	9	5	20
ENSRNOG00000003139	1884	2297	1873	2056	3098	2368	2535	2217	2236	2214
ENSRNOG00000003143	4	4	4	2	3	3	3	3	0	7
ENSRNOG00000003144	829	859	762	732	1060	903	975	817	766	1033
ENSRNOG00000003146	487	555	496	475	771	454	577	540	517	764
ENSRNOG00000003147	8426	8730	8920	8862	13406	8820	9902	9525	8440	12804
ENSRNOG00000003148	7625	10030	8233	8396	13295	9249	10378	9731	9409	8031
ENSRNOG00000003149	673	762	760	763	1127	848	817	849	740	986
ENSRNOG00000003150	1160	1244	1131	1158	1785	1204	1350	1176	1185	2326
ENSRNOG00000003151	642	719	579	671	971	660	765	694	690	613
ENSRNOG00000003153	25	22	19	26	35	23	37	28	21	16
ENSRNOG00000003158	0	0	0	0	0	0	0	0	0	0
ENSRNOG00000003160	398	438	348	314	601	434	449	395	445	264
ENSRNOG00000003163	1693	1940	1730	1742	2569	1668	1841	1843	1626	2946
ENSRNOG00000003164	0	0	0	0	1	0	0	0	0	1
ENSRNOG00000003170	52	45	40	56	77	53	71	44	67	36
ENSRNOG00000003171	199387	288293	237016	257930	382984	235071	267657	222377	259667	493942
ENSRNOG00000003172	487	907	592	936	1320	783	852	590	681	1241
ENSRNOG00000003173	0	0	0	0	0	0	0	0	0	0
ENSRNOG00000003174	202	267	241	205	335	233	287	229	232	114
ENSRNOG00000003176	3	7	3	2	1	2	1	1	2	5
ENSRNOG00000003177	877	1117	953	927	1334	1000	1028	905	963	1099
ENSRNOG00000003178	511	527	457	468	771	508	561	503	443	614
ENSRNOG00000003182	0	0	0	0	0	0	0	0	0	0
ENSRNOG00000003183	158	369	266	332	441	256	236	319	206	297
ENSRNOG00000003185	963	1123	900	993	1557	1084	1203	1188	1068	522
ENSRNOG00000003186	405	470	445	482	672	511	483	524	430	593
ENSRNOG00000003187	216	317	202	234	370	238	307	254	254	210
ENSRNOG00000003189	21	32	21	33	50	29	21	19	23	45
ENSRNOG00000003191	481	545	449	474	731	495	597	504	536	519
ENSRNOG00000003192	469	584	443	467	718	565	570	542	469	341
ENSRNOG00000003194	1	4	3	7	6	9	3	6	5	2
ENSRNOG00000003195	3761	4275	3566	3646	5768	4679	5032	4677	4083	3627
ENSRNOG00000003198	2226	2511	2192	2128	3336	2258	2612	2493	2280	2823
ENSRNOG00000003201	3175	3638	3159	3680	5163	3368	3667	3416	3221	6985
ENSRNOG00000003203	898	907	853	849	1290	1043	962	931	800	1307
ENSRNOG00000003205	1254	1767	1305	1350	2161	1541	1693	1517	1461	1118
ENSRNOG00000003206	3512	3956	3343	3818	5374	3806	4386	4056	3753	3880
ENSRNOG00000003207	877	1143	887	898	1229	1019	1123	968	918	959
ENSRNOG00000003208	8	10	8	15	16	12	19	5	12	14
ENSRNOG00000003209	514	513	303	613	578	415	640	567	503	925
ENSRNOG00000003210	0	1	1	0	0	0	0	0	0	0
ENSRNOG00000003211	735	788	725	776	1097	765	816	791	733	1186
ENSRNOG00000003213	306	366	236	288	547	397	470	421	418	155
ENSRNOG00000003214	257	458	381	366	563	335	385	314	338	519
ENSRNOG00000003215	272	306	298	301	417	301	351	287	325	297
ENSRNOG00000003217	1237	1589	1645	1179	2592	1265	1854	1402	1587	1728
ENSRNOG00000003218	175	158	161	147	217	176	193	135	176	172
ENSRNOG00000003219	321	304	277	296	417	314	659	420	448	267
ENSRNOG00000003220	1372	1507	1344	1446	2185	1381	1503	1422	1141	1974
ENSRNOG00000003221	4676	4008	4674	5272	8975	5598	7530	4629	6704	8419
ENSRNOG00000003223	1826	2211	1934	1924	2996	1978	2136	2177	1903	2788
ENSRNOG00000003224	532	563	556	553	802	566	635	566	504	1045
ENSRNOG00000003225	217	253	227	244	329	233	238	253	211	371
ENSRNOG00000003226	4599	6244	4782	5247	8013	6048	6268	6376	5672	5785
ENSRNOG00000003227	0	0	0	0	0	0	0	0	0	0
ENSRNOG00000003228	3156	3617	3283	3300	5166	3827	4111	3496	3676	4414
ENSRNOG00000003229	4475	5330	4570	4916	7176	4797	4754	4929	4377	6488
ENSRNOG00000003232	1310	1373	1566	1221	2221	1630	1638	1610	1273	2222
ENSRNOG00000003233	14	11	20	23	30	15	20	30	25	22
ENSRNOG00000003234	1295	1660	1417	1411	2300	1681	1648	1651	1552	1154
ENSRNOG00000003235	630	731	683	696	980	711	763	675	638	1127
ENSRNOG00000003237	325	433	362	376	632	404	431	397	396	266
ENSRNOG00000003239	741	777	696	746	1112	894	898	852	749	947
ENSRNOG00000003241	1570	1943	1452	1359	2428	1865	2240	1942	1736	624
ENSRNOG00000003242	618	886	630	685	1276	692	807	637	823	650
ENSRNOG00000003243	503	703	538	531	947	668	717	636	601	530
ENSRNOG00000003244	17	27	22	14	16	19	20	10	16	21
ENSRNOG00000003245	0	1	3	1	1	1	0	1	1	0
ENSRNOG00000003246	0	0	1	1	0	2	0	2	1	0
ENSRNOG00000003247	384	519	377	422	648	495	534	434	490	368
ENSRNOG00000003248	1023	1345	975	1127	1740	1074	1314	1188	1032	1423
ENSRNOG00000003251	121	208	150	143	227	131	204	93	147	147
ENSRNOG00000003253	2989	3336	3069	3045	4676	3341	3391	3292	3163	4381
ENSRNOG00000003254	14	15	20	25	24	22	22	25	15	24
ENSRNOG00000003256	2886	3365	2798	2813	4594	2881	3317	3395	3209	3351
ENSRNOG00000003258	135	169	132	150	233	174	206	196	205	90
ENSRNOG00000003259	854	1076	1117	875	1390	1051	1137	1021	1021	1499
ENSRNOG00000003260	214	274	221	261	328	247	266	236	216	354
ENSRNOG00000003261	5858	8009	5428	5580	10055	6655	7885	7295	7599	3296
ENSRNOG00000003262	172	230	162	176	359	217	232	217	190	157
ENSRNOG00000003263	4	3	1	4	6	4	5	1	1	3
ENSRNOG00000003264	383	405	423	352	545	429	414	400	353	736
ENSRNOG00000003266	6	10	2	5	4	3	6	5	5	14
ENSRNOG00000003267	329	386	351	365	464	364	380	341	305	665
ENSRNOG00000003268	154	234	171	230	357	236	244	223	208	174
ENSRNOG00000003269	824	852	918	872	1217	834	800	877	783	1488
ENSRNOG00000003272	18	35	28	25	61	31	34	32	32	12
ENSRNOG00000003273	18	20	16	17	23	10	13	17	22	23
ENSRNOG00000003275	6	17	4	2	3	3	7	2	8	4
ENSRNOG00000003276	365	664	488	575	886	613	664	660	502	420
ENSRNOG00000003278	131	190	135	163	216	175	186	151	158	183
ENSRNOG00000003279	53	50	49	55	67	47	52	40	45	103
ENSRNOG00000003280	88	170	124	169	216	180	153	183	150	110
ENSRNOG00000003281	149	208	166	186	264	170	177	183	207	104
ENSRNOG00000003283	380	429	413	440	666	469	447	400	526	595
ENSRNOG00000003284	1944	1936	1953	1985	2875	2233	2397	2230	2002	2555
ENSRNOG00000003285	80	80	55	58	105	97	66	88	62	24
ENSRNOG00000003287	3	2	3	4	8	5	10	5	6	1
ENSRNOG00000003288	123	221	130	161	277	154	201	196	154	52
ENSRNOG00000003289	1166	1537	1260	1260	1932	1311	1483	1375	1294	1718
ENSRNOG00000003290	2734	3699	2366	2483	4529	3233	3903	3529	3541	616
ENSRNOG00000003291	147	204	242	159	282	269	186	203	271	285
ENSRNOG00000003294	0	2	0	0	2	0	0	0	4	0
ENSRNOG00000003296	329	364	325	332	566	342	445	382	408	292
ENSRNOG00000003298	1	4	1	1	2	0	2	1	0	3
ENSRNOG00000003299	0	0	0	0	0	0	1	0	1	0
ENSRNOG00000003300	104	162	168	410	207	137	223	200	159	186
ENSRNOG00000003302	857	1034	916	966	1494	1079	1107	1081	945	964
ENSRNOG00000003303	0	0	0	0	0	0	0	0	0	0
ENSRNOG00000003304	26	56	39	47	87	55	63	48	55	36
ENSRNOG00000003305	7	2	3	4	10	1	1	2	1	3
ENSRNOG00000003307	1209	1357	1179	1203	1676	1356	1389	1273	1232	1684
ENSRNOG00000003310	213	448	286	382	596	463	398	373	350	276
ENSRNOG00000003312	203	200	244	240	289	240	207	192	176	377
ENSRNOG00000003313	3	3	3	2	5	1	1	2	2	4
ENSRNOG00000003315	1051	1212	1017	1043	1644	1071	1213	1121	1042	1435
ENSRNOG00000003324	0	0	0	0	0	0	0	0	0	0
ENSRNOG00000003326	315	468	349	419	671	383	495	411	419	217
ENSRNOG00000003327	0	0	0	0	0	0	0	0	0	0
ENSRNOG00000003328	2025	2196	2109	2128	3213	2263	2485	2300	2115	2875
ENSRNOG00000003329	142	224	182	215	291	206	218	183	197	236
ENSRNOG00000003330	393	582	436	466	722	541	502	508	481	602
ENSRNOG00000003332	311	317	247	261	435	322	359	316	270	422
ENSRNOG00000003334	659	695	733	741	1062	740	865	874	764	815
ENSRNOG00000003336	533	524	470	511	724	485	537	588	513	791
ENSRNOG00000003338	62618	85746	75144	78047	119186	74039	78237	70035	87091	158951
ENSRNOG00000003341	520	548	549	524	718	595	578	562	557	821
ENSRNOG00000003342	0	0	0	0	0	0	0	0	0	0
ENSRNOG00000003343	12478	15928	12346	12805	21631	13526	15677	15815	15282	10414
ENSRNOG00000003345	0	0	0	0	2	1	0	0	0	0
ENSRNOG00000003346	54	56	37	41	77	48	52	51	48	55
ENSRNOG00000003347	0	0	0	0	0	0	0	0	0	0
ENSRNOG00000003348	43	64	56	59	78	42	69	55	50	76
ENSRNOG00000003349	513	625	541	587	1087	615	670	599	622	478
ENSRNOG00000003350	381	541	440	443	738	461	539	478	486	305
ENSRNOG00000003354	4	2	4	7	9	6	9	7	5	0
ENSRNOG00000003355	1	2	0	0	2	1	0	1	2	1
ENSRNOG00000003357	5259	6362	4562	7472	11427	6424	6773	4697	6104	7342
ENSRNOG00000003359	3380	4539	3462	3698	5985	3796	4580	4097	4511	2756
ENSRNOG00000003365	11596	13089	11948	11324	18205	13109	13974	13275	12615	13346
ENSRNOG00000003367	57	85	56	68	98	62	76	55	57	93
ENSRNOG00000003368	986	1394	1149	1123	1793	1260	1305	1348	1264	1310
ENSRNOG00000003370	7	13	7	17	20	6	10	13	8	16
ENSRNOG00000003374	560	706	667	535	846	746	836	704	638	238
ENSRNOG00000003377	0	0	0	0	0	0	0	0	0	0
ENSRNOG00000003384	19	25	19	24	29	20	34	26	16	2
ENSRNOG00000003385	850	1066	804	837	1381	926	955	910	870	1415
ENSRNOG00000003386	1359	1616	1409	1284	2229	1605	1799	1648	1483	1189
ENSRNOG00000003387	151	169	162	155	238	163	183	160	159	289
ENSRNOG00000003388	12	18	10	18	28	29	13	12	27	12
ENSRNOG00000003392	2202	2358	2147	2198	3440	2188	2497	2483	2392	2678
ENSRNOG00000003395	8	8	12	8	8	6	15	11	3	14
ENSRNOG00000003397	350	395	338	337	473	376	383	345	320	563
ENSRNOG00000003398	440	499	457	447	713	533	540	540	531	390
ENSRNOG00000003399	3113	4222	3499	3634	5606	3469	4236	4169	3665	3537
ENSRNOG00000003400	52	91	77	89	131	75	75	77	80	87
ENSRNOG00000003401	3	8	7	4	5	13	5	4	7	9
ENSRNOG00000003402	1173	1405	1172	1269	2001	1324	1500	1273	1323	1277
ENSRNOG00000003403	551	673	522	618	850	630	683	706	603	479
ENSRNOG00000003404	0	0	0	0	0	0	0	0	0	0
ENSRNOG00000003407	159	327	268	254	505	278	350	289	351	37
ENSRNOG00000003409	82	90	73	65	111	76	110	77	102	133
ENSRNOG00000003419	457	612	530	529	867	554	628	625	577	554
ENSRNOG00000003424	518	636	584	519	881	627	618	562	588	766
ENSRNOG00000003426	697	934	754	781	1363	974	983	1026	942	429
ENSRNOG00000003428	4936	6217	4962	5139	8345	5866	6732	6428	6211	3401
ENSRNOG00000003430	4	6	2	6	6	5	2	6	6	9
ENSRNOG00000003434	256	538	274	217	652	436	454	422	485	33
ENSRNOG00000003435	82	97	71	77	116	93	96	76	90	60
ENSRNOG00000003439	34	46	37	52	77	35	54	34	49	72
ENSRNOG00000003441	6	2	4	3	7	7	4	8	2	10
ENSRNOG00000003442	1360	1541	1302	1276	2263	1568	1604	1908	1643	794
ENSRNOG00000003443	19	14	18	17	18	18	15	9	17	22
ENSRNOG00000003452	3	3	4	1	1	2	4	3	1	7
ENSRNOG00000003453	72	81	52	55	93	72	46	86	48	42
ENSRNOG00000003455	103	131	116	123	181	121	133	127	116	138
ENSRNOG00000003456	0	0	0	0	0	0	0	0	0	0
ENSRNOG00000003457	3	1	1	0	3	0	0	1	0	0
ENSRNOG00000003461	659	654	611	630	940	637	730	686	579	764
ENSRNOG00000003463	1384	1812	1395	1682	2642	1760	2054	1299	1646	1576
ENSRNOG00000003464	1842	2205	2026	2023	3252	2266	2485	2184	2060	2653
ENSRNOG00000003466	698	721	577	614	1053	849	877	784	807	558
ENSRNOG00000003468	7	18	11	6	15	7	11	9	8	6
ENSRNOG00000003469	3874	4577	3949	4041	6052	4763	5399	4907	4266	4799
ENSRNOG00000003470	1054	1279	934	1036	1692	1036	1252	1218	1177	1008
ENSRNOG00000003472	268	384	252	288	482	288	323	352	323	196
ENSRNOG00000003476	8	15	13	10	20	21	13	8	17	10
ENSRNOG00000003479	151	181	140	122	252	167	197	213	166	63
ENSRNOG00000003480	8	6	11	5	13	4	7	7	7	3
ENSRNOG00000003486	16	7	11	24	27	14	21	5	18	14
ENSRNOG00000003491	1346	1997	1495	1264	2752	1883	2148	1903	2056	370
ENSRNOG00000003493	14	3	0	1	3	0	4	2	3	3
ENSRNOG00000003494	827	954	769	823	1259	999	1108	954	867	931
ENSRNOG00000003495	3454	4891	3705	3961	6905	4562	5203	4451	4796	2939
ENSRNOG00000003496	2207	2551	1941	2153	3535	2553	2690	2575	2478	1547
[truncated: 24,405 more rows]
